# Supplementary material for: USP12 downregulation orchestrates a protumourigenic microenvironment and enhances lung tumour resistance to PD-1 blockade
Source: Nat Commun. 2021 Aug 11;12:4852. doi: 10.1038/s41467-021-25032-5 (PMC8357983; doi:10.1038/s41467-021-25032-5)
Supplement: Supplementary file 4 — Source Data [file 41467_2021_25032_MOESM4_ESM.xlsx]

## Sheet: Figure 1
Fig.1d			Fig.1e						Fig.1f					Fig.1h
N	T		N	KRAS_MUT	EGFR_MUT	BRAF_MUT	STK11_MUT		GSE19804		GSE10072			GSE31210			GSE30219
1.0007	0.615688		5.61576	4.32961	3.9409	4.83075	4.64483		USP12		USP12			months before relapse/censor	USP12_LOW	USP12_HIGH	disease free survival in months	USP12_LOW	USP12_HIGH
1.33823	1.28127		5.88048	3.8049	5.21886	4.31594	4.41772		N	T	N	T		49.1667	0		6	1
1.55981	0.344309		5.79854	4.93432	4.8452	5.44758	5.63962		8.50421	8.02602	8.81348	7.69257		9.56667	1		67	0
2.00566	0.721119		5.67157	3.59719	4.94293	4.40381	5.37062		8.05971	7.47676	8.35882	7.24901		22.5333	1		13	1
1.00379	0.865358		5.42322	4.86266	4.63811	3.99952	4.85082		9.07741	7.75712	7.40105	7.77137		27.5	1		5	0
0.694556	0.215962		5.21316	4.43946	5.08192	4.09753	4.82342		8.80169	7.9146	7.63649	7.66404		57.5	1		1	0
0.713313	0.644333		5.15368	4.31339	4.84976	4.88081	5.10937		8.1702	7.38633	7.60763	7.41324		86.7	0		4	0
1.3741	1.88813		5.93719	4.96397	5.24066	4.35298	4.19433		8.20638	7.85163	7.74207	7.17815		60.7333	0		0	0
1.67067	1.48401		6.14122	6.0046	4.61474	4.3049	2.36085		8.56885	8.11837	7.89384	6.85053		20.7333	1		2	1
1.67067	1.05038		6.28077	4.72725	4.79112	5.49038	3.84554		8.45624	7.81369	8.12395	7.5691		41.7333	1		5	1
0.673946	0.461222		5.68694	4.53925	5.30588	4.63274	4.0222		8.28123	8.01268	8.07287	8.15002		21.2	0		8	1
0.673946	1.43544		5.81734	5.16116	4.84546	4.78964	5.03437		8.67841	7.98511	8.59239	7.6031		102.233	0		88	0
2.28723	0.979916		6.03184	4.9971	3.97057	3.8544	5.0753		8.35012	8.21367	8.9516	8.79209		33.9	0		57	0
2.1295	0.597405		5.6402	5.70476	4.74857	5.04671	3.81289		8.28284	7.8306	8.10208	7.71652		4.76667	0		3	0
			5.69761	5.18647	3.84852	4.52369	5.2138		8.05804	7.51386	8.13355	7.20366		27.5667	1		116	0
			5.26154	4.0311	4.87617	5.06174	5.66258		8.78449	7.91443	7.82049	7.99636		38.4667	0		52	0
			6.41548	5.40302	5.19807	5.23893	4.01085		8.69177	7.69142	8.20521	8.22199		26.3333	1		68	0
			5.38865	4.15421	4.47873	3.13336	4.23731		8.6457	8.15207	8.10026	8.09919		53.2333	0		50	1
			5.74994	5.63642	4.55852	4.66096	4.17142		8.65866	8.71034	8.0139	7.87349		18.9	1		11	1
			5.89289	4.46724	4.99695	5.61708	3.662		8.49581	7.68958	8.37806	7.77788		20.2	0		16	1
			4.96956	4.8317	4.7521	5.04782			8.78823	7.92973	7.84217	7.52204		21.0333	1		11	1
			5.16509	4.01307	4.42409	4.82731			8.32347	8.09004	8.1024	7.33502		106.3	0		11	0
			6.03333	5.23649	3.60042	5.01599			8.51156	7.88308	8.30882	7.98146		15.4333	1		53	0
			6.39635	3.93998	5.61619				8.65921	7.40187	7.93341	7.56416		60.2	0		7	1
			5.68563	4.55454	4.16478				8.1542	8.23503	8.11568	7.13983		18.2333	1		24	1
			5.61047	4.54592	4.10652				8.22583	7.35116	7.48443	7.42221		10.6	0		8	1
			5.78232	4.64276	4.36861				7.58353	7.9501	7.89069	7.43218		38.0667	0		54	1
			5.80173	4.40297	4.46986				8.33477	7.37799	8.8083	7.9182		61.6	0		0	0
			4.89326	4.4204	3.60055				7.84022	7.62111	8.7261	7.0611		20.4333	1		134	0
			5.9982	4.64787	4.58257				7.77117	6.99367	7.83592	7.49373		82.8667	0		104	1
			6.32142	5.38363					7.78811	7.15057	8.88587	7.49539		8.63333	0		18	0
			5.58882	4.76632					8.11538	7.73082	8.33055	7.19245		19.5667	1		84	0
			5.21398	5.27009					8.4258	8.64516	8.48105	7.60414		49.6333	0		115	0
			5.8765	5.05947					8.80333	8.23656	7.71339	7.98268		19.6667	1		228	0
			6.02	4.31817					8.03465	7.61543	8.31684	7.8817		78.9667	0		150	0
			5.91686	5.45489					8.88135	8.43478	7.57841	7.4928		3.33333	1		256	0
			4.54807	5.03439					8.37367	8.62416	7.92185	8.10412		42.2333	0		205	0
			5.81453	4.91105					8.11662	8.41123	8.52284	7.38242		62.6333	0		25	1
			5.32397	4.1192					8.44154	8.34165	8.0599	7.74226		39.3333	0		122	0
			5.64125	4.98528					7.99212	7.68518	8.37466	7.68139		97.1	0		32	1
			5.49541	4.73425					8.38924	8.14537	7.89706	7.2068		76.3	0		5	1
			5.52484	5.13834					8.22702	8.11608	7.74992	7.47004		13.0667	1		63	1
			5.53619	4.27328					8.33697	7.59287	7.98551	6.56505		66.8333	0		70	1
			5.78968	4.7484					8.26309	7.00308	8.15046	7.35866		25.7333	1		11	1
			5.17077	5.5653					7.76636	7.56392	7.8868	7.25875		53.6667	0		104	1
			4.82253	4.3233					8.26993	7.69192	8.17678	7.43033		68.2667	0		52	0
			5.15433	4.60554					8.60542	7.66072	7.72148	7.00158		21.1667	1		13	0
			5.1435	4.39216					9.05817	8.31973	7.99304	7.82074		61.9667	0		12	0
			4.9902	4.15323					8.52048	7.87239	8.14338	7.66068		38.1333	1		10	1
			5.03766	5.078					8.40793	8.28819	7.93427	7.74003		16.5	1		80	0
			5.07331	4.62667					8.52316	8.24948	8.07703	7.47888		64.5667	0		3	0
			5.12761	3.58725					8.95735	8.85511		7.83594		16	1		52	0
			5.68796	4.62713					8.56601	7.40339		7.69572		1.9	1		12	1
			5.81922	4.2016					8.39568	7.40531		7.21594		6.53333	1		28	1
			5.78149	4.8408					9.47654	8.0246		7.13048		35.0667	1		124	0
			5.89545	4.46394					8.96309	8.08488		6.996		8.33333	1		102	1
			5.58833	4.36906					8.60818	8.38265		7.55041		41.4	1		54	0
			5.6131	4.42747					8.15748	8.02242		8.2576		11.8667	1		17	0
			5.96356	4.88213					8.26438	7.90818		7.2553		63.6	0		108	0
				3.99994					8.42452	7.68535		7.58822		66.9667	0		27	1
				5.08721					8.75632	8.46582				17.9333	1		125	0
				4.51826					8.47821	8.4357				67.1333	0		25	0
				5.02909										65.4667	0		104	0
				4.67101										26	1		18	1
				5.1161										54.3	0		193	0
				4.98195										71.2333	0		204	0
				5.50093										25.1333	0		10	1
				4.87339										54.6	1		70	0
				4.50156										39.1	0		117	0
				5.3371										45.4333	1		134	0
				5.41323										8.6	1		46	0
				5.27133										97.5	0		17	1
				4.83431										85.3667	0		13	1
				4.99161										56.8667	1		84	0
				6.14472										46.2333	1		12	0
				5.89257										49.8	0		69	0
				4.85276										34.7333	0		21	0
				4.65293										113.7	0		99	0
				4.38231										68.3333	0		80	0
														102.2	0		48	1
														61.8667	0		55	1
														42.7	1		41	1
														60.3	0		73	1
														8.43333	1		10	1
														56.7333	0		89	0
														60.9333	0		15	1
														27.7333	1		3	1
														13.4333	0		4	1
														71.8	0		123	0
														47.5333	0		13	1
														57.2333	0		199	0
														97.2667	0		7	0
														17.9333	1		89	0
														111.4	0		18	1
														34.7	0		68	1
														47.2333	0		134	0
														10.5	1		22	1
														57.5333	0		6	1
														49.1667	0		4	1
														48.2	0		12	1
														21.8667	1		52	0
														66.6	0		40	1
														9.06667	1		43	1
														6.6	1		7	1
														3.3	1		18	1
														50.5333	0		124	0
														48.7333	1		175	0
														61.7333	0		3	1
														54.1333	0		14	0
														43.9	0		58	1
														28.7	1		137	0
														80.3	0		41	1
														64.9	0		111	0
														24.1	1		27	0
														24.3		0	19	1
														72.7		0	5	0
														27.1		1	41	1
														15.3667		1	0	0
														37.5333		1	170	0
														63.8667		0	13	0
														69.1		0	3	1
														33.2333		1	76	0
														66.6		0	28	1
														62.0333		0	206	0
														57.7667		0	8	1
														37.1333		0	81	0
														53.2		0	87	0
														81.4		0	1	0
														28.3		0	16	1
														108.767		0	14	1
														76.0667		1	17	1
														62.6333		0	127	0
														34.9		1	2	1
														41.0333		0	220	0
														57.4667		0	6	1
														54.5667		0	6	1
														60.8333		0	81		0
														72.6333		0	5		1
														61.8667		0	6		0
														56.2667		0	113		0
														63.7333		0	13		1
														63.1333		0	129		0
														61.1667		0	203		0
														60.8667		0	56		0
														61.1333		0	51		0
														31.3667		0	28		1
														17.0667		1	103		1
														115.533		0	111		0
														72.2667		0	24		0
														27.2667		0	88		0
														24.6667		0	8		0
														63.9		0	85		0
														107.3		0	50		0
														45.8333		0	62		0
														27.7		0	68		0
														67.8		0	2		0
														55.3333		0	1		1
														55.4333		0	49		0
														61.8667		0	28		1
														81		0	41		1
														14.6		1	17		1
														50.6667		0	218		0
														64.7		0	88		1
														46.8		0	164		1
														71.6333		0	16		1
														27.2667		0	51		0
														55.1		0	56		0
														44.2667		0	33		1
														101.933		0	7		1
														8.43333		1	81		1
														81.6667		0	57		0
														84.9667		0	16		1
														58.5333		0	8		0
														5.43333		1	2		1
														78.4667		0	59		0
														61.6333		0	62		0
														61.8333		0	4		1
														80.4333		0	13		1
														111.733		0	34		0
														51.3		0	65		0
														18		1	14		1
														54.5667		0	179		0
														60.6333		0	91		0
														41.0333		0	175		0
														64.7		0	8		1
														9.9		1	0		0
														12.8		1	5		1
														85.0667		0	59		0
														81.6333		0	3		0
														59.3333		0	72		0
														76.1667		0	5		1
														62.7		0	5		1
														33		0	52		0
														66.4667		0	20		1
														93.5333		0	16		1
														25.8		0	86		0
														73.0333		0	61		0
														63.9667		0	14		0
														61.8667		0	64		0
														60.1		0	45		0
														98.9333		0	15		1
														38.7333		0	9		1
														32.9		1	9		0
														96		0	115		0
														39.8667		0	76		0
														11.3667		1	11		1
														65.5		0	93		1
														54.1		0	44		0
														63.6667		0	2		0
														86.1667		0	172		0
														71.1333		0	200		0
														55.6333		0	99		0
														71.9333		0	143		0
														80.8333		0	2		0
														45.3		1	121		0
														52.2		0	2		1
														57.1333		0	28		0
														60.7667		0	107		0
														61.9667		0	58		0
														69.4667		0	36		0
														41.8667		0	177		0
														74.0333		0	48		0
														10.4333		1	7		1
														61.3667		0	8		0
														49.3667		0	101		0
														47.0667		0	216		0
														65.7		0	10		1
																	118		0
																	13		0
																	175		0
																	78		0
																	221		0
																	55		0
																	11		1
																	12		1
																	3		1
																	21		1
																	55		0
																	131		0
																	184		0
																	188		0
																	5		1
																	4		1
																	204		0
																	100		0
																	79		1
																	157		0
																	66		0
																	223		0
																	119		0
																	180		0
																	123		0
																	33		0
																	121		0
																	179		0
																	155		0
																	102		0
																	105		0
																	244		0
																	111		0

## Sheet: Figure 2
Fig.2a					Fig.2b				Fig.2c				Fig.2d
days	CRE	USP12;CRE			CRE	USP12;CRE			CRE	USP12;CRE			days	shCON	shCON	shCON	shCON	shCON	shUSP12	shUSP12	shUSP12	shUSP12	shUSP12
280	1				2	0			14.8349	5.47392			9	0.0005	0	0	0	0	0.006	0.0005	0	0	0
256	1				18	0			18.6944	1.88599			13	0.0005	0.006	0.006	0	0	0.04	0.04	0.144	0.006	0.018
180	1				3	1			12.0728	3.46482			15	0.006	0.0005	0.018	0.04	0.04	0.6	0.0625	0.352	0.1625	0.1125
257	1				10	5			3.01122	4.8962			17	0.125	0.0875	0.2205	0.032	0.0005	1.47	0.2695	0.294	0.416	0.441
312	1				3	0			22.6532	0.753461			22	0.65	0.006	0.288	0.32	0.65	0.7	0.75	0.8	2.078	2.028
266		1			13	2			9.03576	0.864405
322		1			15	6			9.35398	1.23775
346		1			14	4			19.6174	0.586506
352		1							10.1841	2.46312
275		1							56.9447	0
424		1							24.3891	0
									7.5341	1.52746
									5.02292	9.53838
									32.5815	8.86054
									12.6716	9.01108
									1.20678	15.7033
									12.9529	1.87058
									13.4949	0
									8.47863	0
									0.237245	0
Fig.2f
days	192016-1	192016-2	192016-3	191043-1	191043-2	191043-3	192005-1	192005-2	192005-3	192024-1	192024-2	192024-3		191063-1	191063-2	191063-3	191056-1	191056-2	191056-3	191056-4	191064-1	191064-2	191064-3	191062-1	191062-2	191062-3
0	0	0	0	0	0	0	0	0	0	0	0	0		0	0	0	0	0	0	0	0	0	0	0	0	0
7	0.004
10				0.256	0.0225	0															0	0	0
11							0.196	0.196	0.075								0	0	0	0
13	0.006						0.6	0.32	0.256	0.008	0.04	0		0	0	0	0	0	0	0				0	0	0
15	0.04						1.08	0.864	0.75	0.04	0.196	0		0	0	0	0	0	0	0				0	0	0
17	0.018									0.0135	0.3645	0		0	0	0								0	0	0
19		0.075	0
20							2.025	1.6875	1.296								0.0005	0.006	0	0
21		0.1715	0	2	0.144	0				0.075	0.936	0		0	0	0					0	0	0	0	0	0
22					0.18	0															0	0	0
23	0.3645									0.1715	1.008	0		0	0	0	0.0135	0.075	0.006	0.0005				0	0	0
24
25		0.352	0																		0.004	0	0
27										0.3645	1.9125	0		0	0	0	0.2205	0.196	0.108	0.064				0.004	0	0
29		0.726	0.075
33	2	1.6875	0.2205																					0.006	0	0
34														0	0	0
35														0.004	0	0								0.018

## Sheet: Figure 3
Fig.3b					Fig.3c														Fig.3g	Tumor free							Tumor growth
gene_name	log2FC	Log2Pvalue				CON	IL-8	CXCL1	CCL2	CCL5	GM-CSF	G-CSF	SERPIN E1							days	EV	USP12	EV;Ccl2;Cxcl1	USP12;Ccl2;Cxcl1			days	EV	EV	EV	EV	EV	EV	EV	EV	EV	EV	EV	EV	EV	EV	USP12	USP12	USP12	USP12	USP12	USP12	USP12	USP12
MADD	0.106684	0.450159			USP12/EV	0.961738	0.160572	0.189178	0.260942	0.447391	0.722458	0.770508	1.53584							9	1						0	0	0	0	0	0	0	0	0	0	0	0	0	0	0	0	0	0	0	0	0	0	0
MAST2	0.217808	0.762809																		9	1						9	0.04	0.0625	0	0	0	0	0	0	0	0	0	0	0	0	0.048	0	0	0	0	0	0	0
LINC01021	0.0806832	0.229232																		21	1						15	0.126	0.126	0	0	0	0	0	0	0	0	0	0	0	0	0.018	0	0	0	0	0	0	0
ZNF32	-0.240208	0.36745																		21	1						21	0.075	0.032	0.04	0.018	0	0	0	0	0	0	0	0	0	0	0.004	0	0	0	0	0	0	0
RP11-364B6.2	1.98805	0.581937																		29	1						29	0.65	0.405	0.04	0.032	0.018	0.126	0.004	0.006	0.004	0	0	0	0	0	0.196	0.196	0.004	0.006	0	0	0	0
GAN	0.598094	1.53998																		29	1						36	0.75	0.7	0.726	0.486	0.245	0.196	0.006	0.018	0.032	0	0	0	0	0	0.486	0.384	0.04	0.018	0.075	0	0	0
CTB-131K11.1	2.56449	5.68879																		29	1						44	1.44	1.352	1.152	0.6	0.416	0.384	0.196	0.126	0.075	0	0	0	0	0	0.8	0.648	0.32	0.108	0.075	0.04	0	0
PXK	-0.0808922	0																		29	1						50	2.304	2.1375	2.025	1.568	0.8	0.6	0.288	0.256	0.126	0	0	0	0	0	1.69	1.352	0.6	0.288	0.162	0.108	0	0
PDHB	0.00435506	0.106491																		29	1
RP11-1260E13.3	0.050884	1.44154e-15			Fig.3d															50	0
LA16c-360H6.2	3.99125	4.00856			CXCL8	A549				H1944										50	0
OR52K3P	0.176323	0				EV	USP12	C48S		EV	USP12	C48S								50	0
RP11-430L17.1	1.09061	0.311082				63.5246	32.066	62.2869		178.236	90.8713	192.865								50	0
MRPL49	-0.230695	0.233185				70.5025	29.0174	66.5235		167.254	77.6465	201.155								50	0
CTB-55O6.8	-0.647594	1.17792				62.3397	32.6375	46.2347		164.554	76.8657	118.318								9		1
CDC42EP2	-1.02564	3.47508				83.9307	60.8092	70.6861		188.06	68.8134	209.229								29		1
FAM133CP	2.99238	3.01108																		29		1
RGPD6	0.230001	0.394464			CXCL1	A549				H1944										29		1
ATP6V1E2	0.586934	1.61729				EV	USP12	C48S		EV	USP12	C48S								36		1
KLHL17	-0.163277	0.261977				459.72	240.795	535.037		76.0998	48.2578	89.101								44		1
RP11-333E13.2	-0.707786	0.237162				445.687	204.554	507.299		94.9057	38.9854	103.432								50		0
NTAN1P2	0.191692	0				280.539	230.023	271.404		126.044	52.1405	104.739								50		0
DBET	1.1838	0				267.628	238.505	296.352		101.24	34.3567	150.25								50		0
KIF26B	-2.83341	1.61091																		50		0
KLHL35	-2.11186	3.9179																		50		0
44444	-0.364025	0.722272																		50		0
EIF4ENIF1	0.467741	1.49839																		50		0
LRRC26	-0.681472	0.789094																		50		0
TRIM46	-0.131997	0.156031																		9			1
KRTCAP2	-0.476176	1.28286			Fig.3e															9			1
ARPC2	0.4861	1.99337			CXCL8				CXCL1											9			1
TSACC	-1.18589	2.09044			EV	AKT	USP12;AKT		EV	AKT	USP12;AKT									9			1
CCT3	0.202847	0.740499			97.2926	213.448	122.774		363.502	640.036	425.833									15			1
NFIA	0.516464	1.48912			96.9108	221.064	117.127		347.733	637.686	413.28									15			1
C1orf87	0.191692	0			90.4579	199.274	113.792		401.967	708.678	472.324									21			1
SLC39A9	0.327257	1.25348			89.7881	206.773	106.963		384.584	705.929	458.445									9				1
BCLAF1	-0.643259	1.37164																		9				1
AC061992.2	-0.376268	0.336676																		9				1
VAMP8	-2.42069	9.7544																		15				1
ATXN2L	-0.218278	0.504724																		21				1
RP11-737O24.3	1.51787	1.90702																		36				1
ACTR1B	-0.728579	2.13591																		50				0
EMP2	0.840456	3.57449
NBEAP1	0.176554	0
VDAC1P2	-0.433822	0.896156			Fig.3f
KCTD11	-1.06785	2.11106			days	EV	EV	EV	EV	EV	EV	USP12	USP12	USP12	USP12	USP12	USP12	EV;Cxcl1	EV;Cxcl1	EV;Cxcl1	EV;Cxcl1	EV;Cxcl1	EV;Cxcl1	USP12;Cxcl1	USP12;Cxcl1	USP12;Cxcl1	USP12;Cxcl1	USP12;Cxcl1	USP12;Cxcl1
CPNE7	0.721073	2.31684			0	0	0	0	0	0	0	0	0	0	0	0	0	0	0	0	0	0	0	0	0	0	0	0	0
AC009299.4	1.59901	1.33646			12	0	0	0	0	0	0	0	0	0.004	0	0	0	0.0005	0.001	0	0	0	0	0	0.0135	0	0.006	0	0
RP1-172N19.5	0.699003	0.612641			15	0.004	0.0005	0.032	0.0135	0.004	0.0005	0.004	0.001	0.004	0	0	0	0.004	0.018	0.144	0.0875	0.0135	0.004	0.004	0.0005	0.075	0.032	0.0135	0.006
RP11-851M3.1	-0.905452	1.44154e-15			18	0.075	0.04	0.04	0.075	0.04	0.075	0.0135	0.032	0.0875	0.0135	0	0	0.006	0.126	0.072	0.108	0.04	0.352	0.0875	0.0625	0.0875	0.075	0.1715	0.018
SZRD1	0.62838	2.7604			21	0.405	0.256	0.075	0.126	0.075	0.144	0.0875	0.216	0.004	0.018	0.004	0.0005	0.352	0.441	0.294	1.47	0.2205	0.125	0.075	0.1125	0.144	0.1625	0.245	0.405
LRP5	-1.38165	7.03078			24	1.296	1.21	0.5	0.7	0.726	0.75	0.126	0.0625	0.081	0.126	0.726	0.32	1.08	1.666	1.296	2.176	0.64	2.601	0.196	0.7	0.7	0.65	1.0285	1.152
RTKN2	2.41098	4.43501
PNMAL1	0.878095	3.48106
DTX2P1	-0.835187	1.92935
MIOS	-0.246242	0.277093
MOB1A	0.0967409	0.488397
MAML1	-0.0136717	0.157506
RP11-50B3.4	-0.996465	1.44154e-15
RP11-400F19.8	-1.61293	1.88771
RP11-15A1.7	-0.533324	0.515165
ACTBP9	0.0866546	0
AL928654.7	0.342321	0.566525
RP11-297L17.6	-0.139632	0.042282
INVS	-0.236685	0.265897
ARMC3	0.186435	0
MELK	0.543401	1.88398
SLITRK5	0.644377	2.02462
MYL12A	-0.4916	1.50549
MYOM1	-0.585666	0.356922
CNOT7	0.151425	0.625721
TMEM184B	-0.45422	1.28651
MTOR	-0.157549	0.150041
SCAMP5	-1.73345	5.41623
ALPK2	1.54737	7.78334
BRINP2	-0.0436468	0
KLHDC1	0.241533	0.319473
DRAP1	0.0767755	0.165556
LONRF3	-0.671989	1.01774
MCMBP	0.580613	2.15397
FAM171A2	-0.331913	0.477195
KLHL20	-0.105335	0.0220178
TOB2	0.152015	0.560379
SEMA6B	0.0506055	0.0829784
MOCS3	0.344885	0.994059
STAU1	0.3726	1.51527
ZNF444	0.0722375	0.226079
SPTY2D1-AS1	0.588497	1.44154e-15
RPL26	-0.233789	0.56031
VCPIP1	-0.424506	0.5984
RP13-279N23.2	-3.31826	2.60705
ABCC6P2	0.189453	0.0669769
UBE2J2	-0.262374	0.565082
TBC1D23	-0.837652	1.5132
LYL1	0.00632177	0
HS3ST1	-0.456842	0.842752
CD99	-1.04672	4.29171
AC097533.1	-0.00435882	0
RPS27	-0.079619	0.110867
BET1L	-0.906996	3.6755
RPL23A	0.372175	1.25216
SLC29A3	0.11454	0.323156
SLC19A3	-0.382619	0.661128
ITM2C	-0.670529	1.9403
HTR2B	-2.8965	3.46151
USP37	-1.11699	2.61513
TTLL4	-0.251781	0.447356
HECTD1	-0.353456	0.651357
PEX3	0.386748	0.824903
SERPINE2	0.765784	3.60616
PSMG3-AS1	-0.52753	1.03278
EID2	0.430748	1.37736
CRLF3	0.575069	1.63624
RNPEP	-0.0288259	0.00566144
DMRTA1	0.358407	0.619988
ELFN2	1.50039	1.39673
RPSAP5	-0.330564	0
NUFIP1	1.00715	3.08787
MTND4P12	0.573268	1.55633
DHRS13	-1.20914	3.40874
CACNB3	-0.208694	0.415883
KLRG2	-0.593772	0.660682
PSMC1P1	-0.0782965	0.00294426
CKMT1B	-3.26788	2.3386
CATIP-AS2	-0.703153	0.598987
RP11-346C20.4	0.191692	0
PDYN	-0.012296	0
CTD-2589H19.6	3.4982	1.95085
RP11-1017G21.5	-1.88307	2.67897
ADAMTS6	-0.513367	0.441529
RP5-1112D6.7	-0.221532	0.124687
TMEM80	0.49612	1.26505
TEP1	-0.530648	1.07429
SIX5	-0.387012	0.982836
RP11-335L23.5	1.98805	0.58209
GAL3ST2	1.18506	0.905618
RP13-1016M1.2	0.191692	0
TOB1	0.367031	1.30859
RP11-434E6.4	2.63712	1.87956
ZFAND4	-0.729168	1.05246
RP11-54O7.3	0.834208	2.07524
LINC00205	0.703886	1.26814
ABI1	0.492676	1.7697
YME1L1	-0.281163	0.393846
ST3GAL5-AS1	0.672285	0.361116
ZNF436-AS1	1.61921	3.80431
ARID3A	-0.304327	0.599669
EPAS1	-1.09581	4.83794
PURB	-0.255788	0.197188
RP11-285F7.2	-1.72908	1.38125
RP1-278E11.3	-0.158288	0.116825
BCAM	-1.09075	3.61718
AC240274.1	0.329144	0.650674
ANKRD20A3	0.44609	0.538115
RP11-526I2.5	-0.404914	0.105987
MSRB3	1.95502	9.94135
MTCH1	-0.255469	0.62862
MRRFP1	1.17621	0.221953
YBX3	-0.157451	0.326924
RP11-357E16.1	0.175861	0
NPAS1	-1.08464	2.66089
HOXC10	-1.86498	5.42118
CYP4F2	-3.0643	2.323
HPS5	0.0724141	0.324952
SPIRE1	-0.250957	0.31678
BTBD1	0.111792	0.490208
ASS1P9	1.19169	0
HSD17B10	-0.342041	0.886356
ZNF707	0.350078	0.89417
KIAA1107	-1.10741	2.20231
PRPF38B	1.54589	7.30536
GSTM1	0.0869988	0
RP11-295D4.1	-0.478028	0.462617
RP11-44F14.8	-2.14638	0.599961
TUBG2	-0.49265	1.22679
ZCWPW1	0.164201	0.403013
RP11-452L6.7	-1.99235	2.58326
AP2S1	-0.142764	0.27712
KCTD9P5	2.18414	0.7816
ITGB8	-1.92122	4.11599
PON2	-0.018641	0.103361
COPZ1	-0.212299	0.438221
HBP1	-0.0498321	0.067535
SCGN	-0.39327	1.44154e-15
PON3	-0.581496	1.83295
GEMIN7	-0.23867	0.454846
MBTPS2	-0.512526	1.20174
TXLNGY	-1.01463	2.22416
SEMA3B	-2.15902	12.105
SMPD2	-0.93606	2.79804
LDHAP4	-0.0713868	0.0399717
RPL31	-0.533405	1.5917
YOD1	-0.886462	1.47886
CHM	-0.405114	0.475884
SMYD5	-0.282357	0.675322
RAB11FIP5	0.0145842	0.120017
DYSF	1.67325	2.41135
CCDC142	0.348511	0.726659
EBP	0.409126	1.23255
NCBP2	-0.246626	0.384407
CTD-2014B16.1	0.175861	0
BRI3BP	0.0641543	0.357457
MAD2L2	-0.354917	0.833114
RP11-90B9.2	1.19169	1.44154e-15
HDLBP	-0.180692	0.280818
RP5-991G20.1	-0.118488	5.76617e-15
MMP25-AS1	0.123886	0.301424
KIF21B	-2.73537	11.2159
ARPC3P1	0.643419	0.51943
RP1-292B18.1	1.58939	2.78583
RP11-64C12.3	-1.54281	1.85873
SMIM2-AS1	0.399051	0.609679
AC105760.2	2.35219	2.94741
AURKC	0.701368	0.933158
RP11-400F19.18	-0.962381	0.59842
RP11-619I22.1	0.175861	0
ANO7	-0.702115	1.17188
ZNF815P	-1.05097	1.83916
EGOT	-0.381908	0.129894
SLC35A1	-0.599922	0.989548
CGRRF1	0.420359	0.929072
CCDC167	-0.403061	0.842634
LRCH4	-0.173429	0.287636
RP4-751H13.7	1.38065	2.36306
FAM76B	-0.037829	0.0833982
CTD-2639E6.4	-0.808308	0
CTD-2313J17.5	1.25892	1.40935
CTD-2526A2.2	-1.99647	0.581192
PLEKHB1	1.36953	3.57916
TPT1P4	0.995641	0
EP300	-0.187843	0.19217
L3MBTL2	-0.356682	0.76174
FAM72A	-0.495081	0.48337
CACNA1H	0.00220575	0.0844491
RP11-141C7.5	-0.808308	0
SLC22A4	0.642678	0.987541
CTD-2021J15.1	0.913381	0.425163
CSNK1G3	0.0506544	0.299047
IK	0.0611421	0.35129
AGPAT4	0.456112	1.01917
LRRC37B	0.726663	1.7672
RPS12P26	-0.824139	0
RP11-677N16.1	1.1838	0
YWHAZP5	-1.10534	1.32483
BCL7B	0.339934	1.31335
YKT6	-0.492134	1.51914
TBL2	-0.299844	0.631046
RP11-677M14.2	1.05884	0.937825
RP11-744D14.1	-0.401669	0.111681
TTC13	0.0505659	0.282686
NQO2	0.116321	0.405867
GALNT2	-0.186169	0.374828
PEX6	-0.606259	1.35886
TRIM68	-0.285999	0.568314
POMT2	0.399778	1.37122
RP11-817J15.3	0.175861	0
FLJ35934	1.26982	1.20697
RP11-644F5.11	0.218222	0.511571
C17orf62	-0.283222	0.636227
PFAS	-0.254212	0.494281
HYI	-0.465945	0.650016
IRF2	0.129058	0.407765
MIR193BHG	0.609498	1.05328
PFKFB4	-0.554663	0.976218
PQLC2	-0.211774	0.281084
LINC01556	0.0286061	0
OR2J1	-0.012296	0
PIN4P1	0.535619	1.14595
ANAPC1	-0.111067	0.0222163
WEE2-AS1	-1.5608	0.645221
RP11-395L14.18	0.618661	0.895919
RPL7P37	-0.921283	0
PDIA3	-0.300242	0.699705
WDR66	1.99045	3.26589
WT1-AS	-4.25077	3.65917
C19orf45	-1.33086	2.33081
UNC13B	-1.22896	4.26834
PRR36	-0.124943	0.226777
EMC6	-0.609459	1.74188
DEGS1	0.683514	2.55771
RPS28	-0.272166	0.240677
AL133493.2	-2.00643	1.45964
44265	3.99243	9.60304
TAF1L	-2.27328	3.70114
ACO1	0.233048	0.755761
CTC-241N9.1	0.501579	0.839145
44263	0.440032	1.58863
TSHR	0.175861	0
CRCP	-0.110813	0.0996193
RP11-167N4.2	-0.382083	1.29739e-14
RP11-351I24.3	0.0952999	0.189011
TMEM189	-0.257799	0.330804
RP11-196G11.5	1.48152	3.12792
PKD1L1	-0.396774	0.150058
SYN1	-1.91576	2.66859
KIAA1683	-0.627729	0.864042
PSMB4	-0.245436	0.5928
SSBP4	-0.648971	2.012
GDF15	-0.764596	2.71117
PGPEP1	-0.95937	2.73509
MED30	0.53093	1.23312
RAD21	0.151332	0.620201
PEX2	-0.0881478	0.0740182
CNOT8	0.704388	2.15602
SYNJ1	-0.931855	1.95173
LARP1	-0.048302	0.106818
PAXBP1	0.147029	0.480765
QPCTL	-1.1599	3.62095
HFE	-0.833276	2.33183
SSUH2	-0.848398	0.451195
PHLPP1	0.249517	0.714316
TEX11	0.00353497	0
TRAPPC5	-0.76647	1.84208
ABCB4	-2.03886	2.7623
RP11-785H5.2	-0.39327	0
FLT4	-0.235389	0.378812
CCDC58	-0.180012	0.153284
SNX19P2	0.175861	0
HSP90B3P	-0.905452	2.88308e-15
CATSPER1	1.09656	2.38225
GCNT4	2.21138	2.72807
EFCAB5	-1.17778	0.315354
ZNF251	-0.197011	0.149561
SVIP	-0.324959	0.4449
MAN1A2	-0.460188	0.803595
MIER1	-0.338403	0.539764
RWDD4P2	-0.50826	0.638571
TSNARE1	-0.414073	0.803411
NR2F1	0.401058	1.37796
ARL14	-0.76966	1.06768
MCPH1	0.147307	0.495607
AC009245.3	0.472005	1.85836
PSMC1P4	0.0866546	0
CFAP99	-3.2649	4.12417
SERINC1	-0.347041	0.600872
RP11-347C18.3	1.99605	2.73311
PCDHGA11	0.603063	0.352411
HADHA	-0.110088	0.13546
PSMB9	-1.34648	4.14219
SORBS1	0.0120487	1.44154e-15
RP11-352E6.2	0.104259	0
GABARAPL2	0.213499	0.656654
COL6A4P1	-1.08723	0.440661
TF	-1.92357	2.64056
CH507-145C22.1	0.506955	0.644948
WDR31	0.32991	0.714081
ASCC1	-0.730857	2.16007
POLE3	0.271828	1.00869
TBC1D8B	-2.51315	6.74118
CTDSP1	-0.718944	2.59278
PDZD4	-0.104458	0.178549
CREB5	0.718386	0.698472
KIF16B	-0.424953	0.747728
CES3	-1.66312	5.88189
RP11-468E2.1	4.0976	4.55692
KSR1	0.663608	1.90095
HMGA1	-0.163841	0.360055
STAC	1.2652	2.44762
CES4A	0.88	1.73257
FGFR2	-1.67229	1.58765
PARP14	-1.24447	2.93
DHX8	-0.163109	0.269
MEF2D	-0.51544	1.61799
CTD-3222D19.9	0.104542	0.140733
RP11-700A24.1	-0.0116039	0
SLC35C2	-0.281992	0.659969
AMMECR1	0.37074	1.02785
PNPLA7	-0.250969	0.362569
NPR3	1.65598	3.76758
DNTTIP2	-0.249331	0.292304
SUB1	0.0131721	0.215791
GOLPH3	-0.0598992	0.081794
FMO4	-1.29912	1.35999
SKIDA1	1.34581	4.33779
SPAG4	-0.797351	1.79769
HIST1H2BC	-0.335236	0.21558
SDHA	-0.350612	0.964436
ZNF792	0.146747	0.29336
RP11-231C14.4	-0.402684	0
RPL6	0.381462	1.54438
SNX5	0.290325	1.09523
AC006538.1	-0.499223	0.575833
FAM90A28P	0.59918	0.287106
RP11-727F15.9	-2.28267	1.01268
TRABD2B	-3.07154	2.06516
CDK18	-1.60418	5.69225
GPR89A	-0.0150556	0.115965
NPM3	-0.211654	0.42166
ARSEP1	1.51333	0.428115
FBXO43	0.576608	0.761497
AC007319.1	-1.34491	1.40649
FAM122C	0.54686	0.920666
FAM122B	0.249312	0.775675
PTP4A2P1	-1.1535	1.97232
LACTB	1.00164	3.90053
CORO2B	3.48762	7.20511
LINC00672	-0.338475	1.44154e-15
NLRP2	0.206311	0.646252
ARHGEF1	-0.288769	0.732004
XAB2	-0.400641	1.04871
TOR1AIP1	-0.201849	0.248243
PEBP4	2.98588	1.57466
THAP9	-0.0749116	0.0265246
TSPYL1	0.364332	1.30363
RNF187	-0.643656	2.25492
MAK	2.17621	0.583642
RSPH4A	1.17998	1.04143
RWDD1	0.445583	1.49824
CYP4F11	-5.23536	24.6342
CFAP54	1.23935	1.33232
NPIPP1	0.583455	1.23005
ZNF778	1.62867	3.59639
PLEKHA3P1	0.187751	0
RP11-280G9.1	1.31626	0.557259
RP11-734I18.1	0.423106	1.18924
SUPT7L	0.0476242	0.23871
ZNF81	-0.747595	1.08162
HGF	-3.70653	16.9584
RP11-456J20.1	-0.808308	1.44154e-15
LRIG2	0.451743	1.15824
ABCB10	0.138649	0.480236
COG2	0.419811	1.29988
MMAB	0.0869026	0.368291
KDM6A	-0.0348163	0.0931041
ADGRA3	1.19453	5.21123
EME2	-1.84565	4.18879
MTL5	-0.0991291	0.087209
ALDH3B2	1.19169	1.44154e-15
COMTD1	-1.39478	4.47231
ACY3	-2.82975	7.19003
RP11-157P1.4	-0.105724	0
IGHMBP2	-0.108901	0.139494
MR1	0.949357	2.95111
PTRH1	-1.05581	2.38562
CCDC97	-0.454032	1.30738
PPP1R32	0.0982163	0.183386
ZNF48	0.585686	1.96622
GOLGA8M	0.376254	2.88308e-15
CYB561A3	-0.325528	0.733833
SHANK1	-2.76815	1.64431
SPTLC1	0.101205	0.471572
NFATC2	-0.664482	0.880072
RIMS4	-1.58015	2.1524
RP11-680A11.5	-1.54851	1.85805
VEGFA	-0.880151	2.71429
RP11-326E7.1	0.00353497	0
TMEM27	1.19462	2.6897
RP11-1029J19.5	-2.33741	2.50992
RGPD2	-1.00812	0.593672
GNPTG	-0.635441	1.89952
SENP7	-0.575951	1.05357
COG5	-0.0336597	0.141072
ZNF462	-0.638282	1.43713
CTC-296K1.4	0.176554	0
GABRA3	3.22519	15.6766
ZSCAN12	-1.44278	2.25159
RP11-367G18.2	0.995641	0
SOX21	-1.67165	5.09613
RNF41	-0.293302	0.698638
ZBTB7C	2.13208	2.77614
TMEM129	-0.294932	0.654501
SPRY3	1.30923	1.60675
PPIC	-0.442122	0.910843
KRT18P14	0.00353497	0
FAM78A	0.245784	0.289397
GSAP	0.275253	0.641055
ZNF519	-0.560985	0.471854
FBXO48	-1.07932	1.39823
UQCC3	-0.551345	1.37177
ZNF155	-0.413475	0.577788
NFIX	-0.880717	2.38529
CEP97	-0.61821	0.859048
ZNF780B	-0.557887	0.878298
SEC22A	-0.134875	0.0870464
SNAI1	0.340707	0.549134
DHDH	-2.12657	2.12108
TATDN1P1	0.822275	0.853022
NUCB1	-0.9087	3.72234
TWF2	-0.424116	1.09046
AC104654.2	2.599	3.31649
NRBF2P3	0.124708	0.130374
ZNHIT1	-0.24321	0.575479
CLDN15	0.643753	2.06354
IRX3	0.719671	1.61803
WSCD1	-0.765821	1.73622
EIF4EBP1	-0.272434	0.59521
MXD4	-0.591613	1.78066
ABHD2	0.149987	0.624188
WDR93	0.428912	0.389443
FANCI	-0.0474479	0.113249
POLG	-0.118162	0.202064
ACSF2	-0.402575	0.903185
FAM102A	-1.75885	5.99713
LINC01232	-1.01153	1.37791
PIP5KL1	0.148826	0.287858
SAMD14	-0.941037	1.45215
EIF1B-AS1	-1.08999	0.941154
PLK1	0.249157	0.947633
CLPX	-0.199839	0.220721
YY1AP1	0.472766	1.82505
EOGT	0.649743	1.43997
AP006621.6	1.18018	0.278331
CTD-3113P16.11	0.687639	0.659552
RC3H2	-0.210812	0.175089
FAM212B-AS1	1.18695	1.26049
CGNL1	0.122304	0.313071
HIPK2	-0.542254	1.27541
DENND5A	0.302914	1.09569
TMPRSS2	-3.58237	2.63408
MYADM	-0.342146	0.921159
SLC45A1	-0.511807	1.14921
VAX1	-0.40075	0.490164
CTD-3214H19.6	2.19169	0.588204
CTC-444N24.11	0.728771	1.80292
RP11-455O6.5	4.50355	5.30541
CHIC1	-1.22429	2.65705
DENND4C	-0.744891	1.82458
IGFBPL1	0.409041	0.831474
LGALS7	0.191692	0
ASF1B	0.295274	0.957228
KCTD9	-0.317828	0.523993
ENPP4	-1.9353	3.17276
IFNGR2	-0.754951	2.7179
SLC25A16	0.233362	0.627039
CTC-534A2.2	0.577226	0.80123
LOXL1	0.996589	0.599712
ANKRD29	1.79358	6.61498
EDF1	-0.710333	2.50095
MEG8	-0.819111	0.398559
SLC10A7	-1.57108	4.06645
C16orf87	0.728608	1.9345
TSPEAR-AS1	0.857222	1.71762
MFAP3	1.09256	2.82768
RP11-77E14.2	0.110839	0
KRT83	-1.29542	3.29077
ELOVL6	-0.642201	1.25067
PFKFB3	1.4837	9.09311
RP11-385F5.5	1.76261	1.54096
TRA2A	-0.10102	0.0100924
ZNF627	0.0979869	0.289608
ZNF789	0.696415	1.53099
WDHD1	-0.060458	0.0274581
SEMA3C	-0.620908	1.78616
KIAA0895	-0.0474531	0.0649405
UBE2Q1	-0.0722018	0.0490572
IL6R	-0.837614	1.36974
ADAR	-0.64348	1.49539
ARPC5L	-0.249292	0.464474
MRPS18A	-1.32043	5.88302
SART1	-0.164634	0.336881
LINC00322	0.228513	0.258071
NAPA	-0.74389	2.72891
CDC37	-0.217783	0.479369
RABAC1	-1.15475	4.14482
GFPT2	0.342704	0.738519
ATP1A3	-1.68042	4.39673
RP11-299G20.5	1.7721	4.62625
G2E3	-0.0586263	0.0918132
HIST3H2A	-0.128439	0.125538
SYNGR2	-0.912748	2.94861
NUP210	-0.127458	0.145441
ACTG1P19	0.175861	0
BTBD19	-2.24006	5.99697
RPL35P1	-0.785048	1.97067
COX15	0.289062	1.04194
LGALS3	-0.601847	1.8976
UBE2L2	0.00353497	0
RILPL1	-0.0657555	0.100249
TAF10	-0.577744	1.64113
RP11-421M1.8	-0.150338	0
RP11-350N15.5	-0.142065	0
TXLNA	-0.126301	0.200309
AC104654.1	0.807873	1.00647
MTBP	0.555906	1.20152
SNTB1	-0.234953	0.138436
MNAT1	0.414312	1.34839
ARHGEF34P	0.164489	0.223759
SBNO2	-1.05529	4.18974
MID1	0.932196	3.95947
MFSD13A	-0.724186	1.51864
HOXC5	-0.878902	1.40787
CBWD1	-0.485216	0.704749
RP11-996F15.4	1.19169	0
MYOF	-0.491622	1.42293
RAB43	-2.12505	6.65988
PTPRG	-0.201072	0.206017
RP11-630I5.1	0.857138	0.25775
FLNA	0.474661	1.76995
PDLIM7	0.73728	2.27617
ZNF252P	-0.323367	0.423506
SRP72	-0.00507115	0.222874
AC012531.25	-1.23866	0.882791
WDR45BP1	0.577936	0.617238
CNP	-0.269968	0.686463
CD3EAP	-0.12548	0.1385
RP11-312J18.7	-0.012296	0
CD81-AS1	1.58826	0.607753
RAP1A	0.0464622	0.226088
MRPS30	-0.16478	0.112568
NNT	0.298541	0.93938
HDAC1	-0.16892	0.30806
AC106786.1	-2.73329	2.10974
C1GALT1C1L	5.18392	8.18707
MADCAM1	-0.54424	0.547577
ANK3	-1.00968	2.66609
PALM	0.048665	0.0708291
GADD45B	-0.574335	1.4054
BUD31	-0.103883	0.125339
PDAP1	-0.155841	0.289628
ALDH3A2	-0.205326	0.318386
MAPK7	-0.142696	0.243554
STRADA	0.179997	0.433432
PABPN1	-0.0342566	0.031595
SNX25P1	1.90224	2.21892
RPL24P8	-0.157407	0.208803
C7orf31	0.668091	1.75246
PHBP3	-0.921283	0
RP11-290L7.3	0.860022	0.244766
SYTL1	-2.3025	4.90646
RARS	0.0919387	0.411058
WWC1	0.204849	0.6997
TCERG1	0.36173	1.27775
H2AFY	0.0790756	0.38647
SCN9A	-0.672783	1.02249
RASSF6	-1.8427	5.56695
RP11-498C9.12	1.19169	0
SDC2	0.751229	1.04057
RP3-406A7.7	1.51871	1.71165
RP11-589P10.5	-0.150713	0
ACRBP	-1.28267	0.511381
UHRF1BP1L	-0.817885	1.71654
NOP2	0.194068	0.751414
GAPDH	-0.118428	0.218022
CHD4	0.393749	1.56538
RP11-126O1.5	3.08682	3.70585
SLC47A1	-1.37724	4.88604
SNORD3A	1.57754	1.42684
KPNA1	0.0728276	0.401555
RP11-401P9.4	3.32839	8.3185
RPGR	-0.736832	1.48722
MAP2K1P1	0.272392	0.393202
CHIC2	0.327384	0.749307
BRCA1	0.0463179	0.307461
RPS15	-0.370851	0.998966
KRT8P34	0.00353497	0
ORAOV1	-0.240354	0.309022
CTD-2267D19.3	0.852498	2.74541
ALDH1A3	-1.59789	5.02051
CTD-2116N17.1	0.00588399	0
CDR1	1.19169	0
BOLA3	-0.506804	0.908187
CDC42EP3	1.20729	5.89623
TMEM72	0.175861	0
DLEC1	1.00353	1.44154e-15
ZSCAN21	0.254539	0.602358
ZNF3	-0.594412	1.24204
YBEY	-0.394985	0.876383
UQCRFS1	0.0501663	0.234238
PLSCR4	0.00378694	0.0767911
RP11-442N24__B.1	2.43145	3.15635
RP11-982M15.8	0.738996	0.792622
RP5-882C2.2	0.981089	1.93336
TCTE3	-1.43331	1.02972
UBE2G2	-0.244007	0.462648
RP11-643M14.1	-3.29837	2.34152
GPR75	0.0652374	0.0648593
REEP4	-0.312327	0.738929
TNXB	-0.792669	1.79899
TMEM30A	-0.340847	0.773641
COX7A2	-0.745336	2.25513
GMDS	-0.835586	2.83985
WRB	0.662255	1.8996
TNRC18	-0.120033	0.152471
BLMH	0.497411	1.64079
GALNT12	-0.303238	0.53711
NTN4	0.0337991	0.271812
JKAMP	-0.384468	0.684897
TIGD4	-0.250791	0.068574
ZNF35	0.644745	1.26508
ABCA6	-1.96751	0.718114
ABCA10	-1.9363	2.22635
ABCA5	0.537982	1.06611
KIAA0196	0.0256581	0.282371
RSBN1L	0.12501	0.387245
RPP25L	-0.554975	1.27625
KBTBD4	0.499123	1.57711
GTF2IP12	0.0513594	0.19688
SETD3	0.161035	0.586892
RP13-401N8.1	2.18775	0.748825
PCBP3	0.17288	0.128508
TNFAIP8L3	0.43246	0.333354
CCDC175	0.00353497	0
C15orf38-AP3S2	0.623114	1.1303
RP11-800A3.7	1.56953	2.46265
ADPRHL2	-0.322743	0.688228
GOLGA2P10	-0.351303	0.709424
ARSD	0.0639449	0.371009
PNPLA4	-0.376965	0.879437
MPPE1	0.0894363	0.279367
RP11-234A1.1	0.0559971	0.180654
STAG3L5P	0.0170403	0.142036
UBR1	-0.833952	1.56018
SNAPC4	-0.139142	0.216336
TCHH	-1.50113	1.57468
VCPKMT	0.0588998	0.139126
SOS2	-0.0578492	0.0959087
DAD1	0.0491416	0.249188
SEC23IP	-0.204875	0.184871
SPATA20	-0.635547	2.03215
CACNA1G	-0.852695	2.18191
NRROS	1.1838	0
FAM179B	-0.658643	1.09037
SLC9B1	1.57313	0.316661
H2AFZ	0.32912	1.22294
DNAJB14	-0.455303	0.640079
SNHG3	0.819958	2.97863
GLMP	-0.4741	1.28632
SLC9B2	0.221706	0.4864
BDH2	0.136259	0.283866
PICK1	-0.419844	0.983874
DEPDC5	0.188023	0.501621
BPTF	-0.190608	0.225437
TTC28	0.11825	0.488081
HOXB8	-2.31298	11.4704
SNRPD2	-0.956938	3.71252
OPA3	-0.425355	1.23788
FOSB	-1.01333	1.73056
EML2	-1.51124	5.73866
RTN2	-0.902018	2.2089
RP11-176H8.1	-1.52228	1.88441
RP11-48B3.5	0.496089	0.153139
TMC4	-0.340126	0.439736
PEPD	0.00446315	0.0632251
CYP2S1	-0.6889	2.01292
AXL	0.623843	2.70328
NFKBID	-1.07323	2.40325
MIR4458HG	0.907566	1.04626
URB1-AS1	-0.099952	0.134069
ACY1	-0.424081	0.914238
SIRT1	0.274055	0.892681
H3F3AP6	0.260145	0.960643
GEMIN8	-0.527558	1.13163
DLGAP1-AS1	0.527659	1.33116
PCDHGC3	-0.390312	0.873579
LINC01134	-0.0895822	0
PLEKHA5	0.276655	0.921614
HEXDC-IT1	0.175861	0
CASC11	2.17621	0.583678
PDLIM1P1	0.0866546	0
HNRNPA3P10	-0.11019	0
LINC01060	-0.738623	0.695674
DUSP8P3	1.77163	0.821343
ATP1B3P1	0.0163989	0
RP11-56D16.8	-0.090096	0
CIB2	-1.35043	3.77609
SUPT5H	-0.15466	0.290186
WASF2	-0.474181	1.36334
PIGV	0.124633	0.247573
SPATA5	0.0633898	0.227748
CHN1	0.817321	2.3676
MTX2	-0.157085	0.212478
PDE11A	-1.58155	1.85474
GTF3A	0.152616	0.533582
PAXIP1	0.581017	1.95483
STEAP2	1.21712	5.41344
SSBP3	-0.322973	0.736147
MTIF3	-0.108469	0.0620799
SNX33	-0.173282	0.36653
AC008440.10	-0.997423	1.99415
SPERT	-2.73006	4.15877
KCNB1	-0.807585	0.949753
CUL7	-0.530238	1.44668
RP11-665C16.9	0.20326	0.390185
SMIM5	0.278281	0.361518
CTD-2308L22.1	2.22039	2.18185
CTD-3216D2.5	-1.4091	0.317327
RP11-134L10.1	-0.69276	0.805772
NCAN	-4.78712	6.98507
AP001412.1	0.591245	0.224858
RP11-514P8.8	0.623203	1.1696
PIGS	-0.65641	2.15631
TSEN2	-0.113165	0.0824881
ZDHHC1	-0.660889	1.90272
TPPP3	-1.25276	4.98221
RP4-775C13.1	-0.602932	0.667273
FAM95B1	0.0720488	0.0574803
FRG1DP	-0.808308	0
TPMTP1	0.175861	0
RP11-79D8.2	1.1838	0
TBX4	0.959078	2.12148
SLC35B1	-0.284674	0.643842
RAB4B-EGLN2	-1.08297	3.40719
CYSTM1	-0.503667	1.5283
ZNF584	0.674451	1.6701
SLC26A10	1.44662	1.42813
ACVR1B	0.587457	2.44056
OS9	-0.275637	0.682979
RP11-67K19.3	-1.48071	1.52237
RP11-767N6.7	1.19151	0.642522
RPS18P12	-0.191233	0.192054
TLX2	1.07316	0.960547
LSG1	0.402813	1.34436
RP11-634H22.1	-1.26985	1.26728
RAB1B	-0.690228	2.38798
VWA8	-0.147728	0.116943
RGCC	-1.36794	3.31739
ZXDB	0.426894	1.2149
ZNF568	-2.1932	3.74644
KLHL5	0.0550604	0.329756
FAM149A	0.428806	0.994717
PXDNL	3.74161	7.25712
EIF5A2	0.284736	0.664392
RP1-276N6.2	-2.87911	4.01321
IFT80	-0.111873	0.0306138
SLC2A8	-0.376051	0.713669
STXBP1	-0.383823	1.01891
PCBD2	0.311949	0.756653
ADAT1	0.205124	0.655259
MOB3A	-0.0854738	0.130453
KRCC1	0.196152	0.621846
RAB5C	0.0974094	0.244434
SYNJ2	0.810511	3.5465
DHX58	-3.65115	10.2042
FER1L4	0.461023	0.867695
RAB18	-0.17242	0.168089
RARS2	0.859808	3.16062
HAGH	-0.605856	1.75382
ANP32C	0.876534	0.775569
EEFSEC	-0.238577	0.508064
USP53	-1.06336	2.53435
SETD7	0.0445902	0.339279
ACTR3B	-0.270419	0.414121
ZNF767P	1.42632	3.95167
RP11-977G19.5	0.507794	0.91633
ARHGAP24	0.191245	0.549304
RP11-291L22.9	-0.265659	0.31372
PELI2	-1.07878	2.53481
RP11-97O12.6	0.942852	0.961614
ACTR5	0.30817	0.776867
CST4	-2.04472	3.77103
AHCY	-0.603623	1.82509
RP11-335G20.7	1.1838	1.44154e-15
TSPAN4	-1.06038	4.43634
CASC5	-0.453465	0.531565
ALG14	-0.423719	0.661533
RTF1	0.603379	2.31267
PARP6	0.223794	0.81084
RPLP1	-0.535486	1.59187
BCDIN3D-AS1	-0.064225	0
BPGM	0.141813	0.407216
POP7	-0.672788	2.00299
BNC2	0.773932	2.08727
HMGA1P8	0.553441	0.742099
FAM222B	-0.337846	0.8496
HECTD4	-0.19335	0.306755
TMEM133	-0.246455	0.139702
AC007325.4	-2.72977	3.66191
CENPO	0.0906361	0.287111
LRPPRC	-0.273932	0.379941
NDUFA7	-0.841628	2.60772
PHPT1	-0.546019	1.63049
MZF1-AS1	0.876614	2.1304
ATRX	-0.429521	0.691256
RP11-119F19.4	1.17655	1.44154e-15
TSSC1-IT1	0.00353497	0
RP11-376P6.3	0.674253	0
EIF1P7	0.0866546	0
KRT8P37	0.0866546	0
NRM	-0.389213	0.743127
RALB	-0.00429092	0.152224
PDGFB	1.39113	3.08023
TMEM218	0.12362	0.315003
DCTN6	-0.285756	0.45192
PPP1R3E	-0.551671	0.616554
RPL3	-0.261477	0.668165
ZMAT5	-0.703778	1.94163
R3HCC1	-0.521732	1.28338
RP11-89K11.1	3.35315	2.38027
RP3-512B11.3	0.325402	0.441164
CRIP1P2	0.175861	0
MKRN4P	-0.012296	0
PHKG2	-0.219771	0.422327
RP11-532F12.5	-1.95587	1.81854
SASS6	0.0909919	0.297773
MFSD14A	0.36196	1.21912
UCKL1-AS1	1.1838	0
CYTH2	-0.399995	1.11202
PRSS16	-1.39038	3.75719
RP11-752L20.3	-1.0644	1.30528
SRPRA	-0.422038	1.19823
DLX3	-1.59634	0.760361
SPA17	-0.00296023	0.142793
HUWE1	-0.26215	0.475687
RP11-140H17.2	-1.4091	0.317441
RP11-327P2.5	1.76807	2.05646
PTOV1-AS1	1.72446	2.64425
RP11-439E19.10	1.5119	1.09911
FBXL19-AS1	-0.0402931	0.0988935
HEXDC	-0.21203	0.361611
TIAM1	0.601179	1.30317
TSPAN7	2.51332	7.74623
BDKRB2	0.657751	1.89238
DTYMK	0.115144	0.398425
AC003002.6	-1.39327	0.318793
ATG4B	0.0229471	0.139649
ING5	0.230369	0.643497
TAP1	-0.909108	3.39346
OCLN	0.465304	1.28876
RP1-39G22.7	-0.362219	0.378308
RP11-286N22.8	-1.21687	2.26445
C11orf71	1.08097	3.51852
HARBI1	0.609636	1.2263
LINC00304	0.187612	0.182055
RP5-884G6.2	-0.383717	0.248991
MPG	-0.906099	2.93153
C4orf33	-0.44025	0.617291
AMD1	-0.320286	0.640798
HNRNPU	-0.110293	0.0491535
ANGEL1	-0.0924185	0.16173
GS1-257G1.1	1.11897	1.64545
DLG4	-0.537488	1.37866
IP6K2	0.0655012	0.239454
RPL23AP38	-0.921283	0
RP11-275N1.1	-0.437815	0.547168
CHRM1	-2.14582	1.19388
TRAPPC11	-0.509507	0.876882
TLE2	-2.00464	7.46539
PRRT3	0.599792	1.30137
TOP1MT	0.254187	0.726878
IL17RE	-1.41627	1.79513
EVPL	-1.22851	3.52865
IL17RC	-0.68109	1.79203
MRPL43	-0.723599	2.34957
ITIH4	2.25369	2.89679
HRSP12	-0.345885	0.54572
CCDC58P3	0.37108	0.395165
RP11-127I20.5	0.217326	0
RP11-165E7.1	1.19169	1.44154e-15
AC005256.1	0.342811	0.556336
RP11-580I16.2	0.267255	0.276015
PPDPF	-0.68689	2.3796
KANTR	-1.13614	0.762194
MTCO1P2	1.0949	2.38373
DNAJC27	0.539726	0.79744
VPS13B	-0.566272	1.22143
RAD51	0.201589	0.535545
RP11-386G11.5	-0.999071	1.87524
EXOC3L4	-1.38985	3.24629
RP11-482D24.3	0.771123	0.468505
RTN3P1	-0.130279	0.112178
RP13-258O15.1	-0.355146	0.75812
XXbac-BPG154L12.4	2.19169	0.58826
CCNB2	0.772845	3.14608
PLEKHF1	-0.234284	0.352329
RNF111	0.189765	0.683421
MAP2K6	0.0241573	0.247399
CLMN	-0.260662	0.529605
SGCE	-0.0413616	0.0691327
RBM48	-0.160225	0.0767358
ZG16B	-1.41672	3.32006
CASD1	0.542914	1.56237
TDRD5	-0.600289	0
FLYWCH2	-1.13264	4.21396
SLFN5	-0.941289	3.10183
PAQR4	-1.05469	3.1107
AGAP1	0.618978	1.73623
PCDHGA3	2.01385	2.08737
PAICSP4	-0.140011	0
SKA3	-0.103142	0.0147863
GALNT11	0.2771	0.790962
TMEM151B	-1.58143	0.316372
RP11-18H7.1	-0.401164	2.88308e-15
ANGPT1	-1.26678	2.31648
RP11-215G15.4	-1.49018	1.52811
RP11-96H19.1	-0.683922	1.65923
SETD4	-0.0534542	0
ZNF271P	0.499129	1.27978
RORA-AS1	-0.393627	0.0738656
NEAT1	0.657641	2.63236
PRPF6	-0.0226422	0.065409
CTSZ	-0.118713	0.217875
ABCC11	-1.55799	1.55473
PAPD5	0.0787283	0.307784
RASGRP4	-0.993894	0.284851
ZNF408	-0.193509	0.341888
CTDSP2	0.158251	0.622356
CKAP5	-0.0468718	0.0852162
HTR1D	1.80613	9.84503
PDXDC2P	-0.388139	0.647201
CHCHD7	0.408616	0.921867
ZNF33B	-0.213679	0.200447
IQSEC2	-0.385093	1.05806
SRC	-0.548936	1.78222
RP11-968O1.5	-0.553096	0.135988
PGAP1	-0.0771336	0.020131
GRASP	0.928368	0.428309
ZNF772	0.0622748	0.178922
AP2B1	-0.0421182	0.0776604
CPXM2	0.175861	0
LIAS	0.314115	0.718866
TMEM156	0.201015	0.673622
PDS5A	-0.303715	0.44787
ZYG11A	-0.369448	0.35994
ARRDC1-AS1	-0.651505	1.51261
MT-ND6	1.26549	7.06616
ABCA4	-1.37181	0.906219
FAN1	0.201412	0.583205
LINC01270	0.141788	0.496624
EIF1AY	-0.601365	1.19454
SMC1A	-0.163611	0.162867
MAGEB6	0.705894	0.319226
ULK4P3	2.16392	4.90018
CDK5R1	1.12408	2.01154
HTR3C	-0.012296	0
TNFRSF1B	-2.99848	5.88873
RP11-762L8.6	1.35295	1.84981
RP11-723J4.3	1.12118	0.504264
LA16c-431H6.7	-1.04783	0.636584
RP11-303E16.9	-0.236264	8.64925e-15
RP5-1031D4.3	1.50442	0.567564
RP11-120B7.1	0.995641	0
STX18-AS1	0.1024	0.206877
UBQLN4P1	-0.0230363	0.0103119
IFITM10	0.547354	1.2791
SNORA73B	-1.25394	0.622551
CTB-58E17.5	2.2403	4.75779
RP5-1112D6.8	1.50758	0.568822
PHGDH	-0.0614673	0.0458769
RP11-434D12.1	1.1838	0
ANKRD52	-0.0469845	0.0181333
ALPK3	0.0262574	0.059133
IREB2	-0.454602	0.926576
ZSWIM3	-0.371326	0.428521
RP11-732A21.3	-0.0807306	0
RNF157	1.23451	5.30948
CEP131	0.216733	0.327709
SECTM1	-1.46321	3.3235
CBX8	-0.623186	1.72945
BANP	-0.314776	0.600432
PPP1CA	-0.525795	1.62003
HCFC1	-0.000982511	0.167491
UQCRH	-0.169378	0.352687
SLC39A4	-0.295068	0.558873
C1orf145	0.950902	1.63536
MRPL55	-0.502148	1.14067
KIAA1191	-0.014407	0.0594255
CNOT6	0.101279	0.367442
PRKG1-AS1	-0.621115	1.12057
TP63	-1.53726	6.27836
PHF14	-0.207416	0.159223
RPL23AP24	2.18414	0.781687
DDX24	0.412439	1.38009
TRAPPC10	0.284072	0.905689
OSBPL3	-0.972309	2.7249
HNRNPA1P48	0.275258	1.08931
RP11-701H24.8	-0.0359556	0
RP11-74D7.3	0.922621	0.556605
RP11-159D12.2	1.60761	3.88511
S100P	-4.59631	36.2897
NTS	-1.94171	7.40656
RP11-298C3.2	0.471509	1.02511
FARS2	0.0776398	0.228183
C1DP1	-0.0963878	0
CD81	-0.438413	1.25203
ST6GAL2	1.47789	4.19612
DERA	0.0472162	0.288046
KLHL12	-0.0745717	0.0457565
CTBS	0.0836564	0.305062
SSX2IP	0.0620837	0.296372
RP13-104F24.3	-1.58653	1.03131
ST7-AS1	0.320088	0.172173
C20orf196	-1.01663	2.69032
TUFMP1	-0.905452	0
JMJD1C	-0.942726	2.0531
EEF2K	-0.608987	1.6912
CRYM	-3.3952	13.2416
ZNF324	0.180485	0.445595
EIF4HP1	-0.349448	0.874123
MTMR8	1.20095	2.1493
ZNF416	-0.269505	0.325716
AC004754.3	-2.55606	4.06107
RP11-477H21.2	2.25921	1.73152
RP11-266J6.2	-1.0015	0.56762
YPEL2	1.73557	4.26473
NEDD1	0.0319395	0.245046
CTD-2517M22.17	-0.0617725	0
GAS2L3	0.220697	0.533937
RP13-270P17.2	1.17621	0.221983
CHMP1A	-0.471634	1.33279
SUGP2	0.936898	3.88731
MTCO1P53	0.995641	0
CTSA	-0.411301	1.18304
CAMKMT	0.23278	0.655708
UGGT2	-0.8229	2.13569
SMG1P3	-0.170812	0.0790849
PRR4	-0.110894	0.0307918
ZFP14	-0.454817	0.754932
RP1-273G13.2	0.988396	1.44154e-15
SOCS6	-0.356907	0.330753
RP11-805L22.3	-1.13055	0.228779
UBBP4	0.191125	0.189918
KRT18P29	-1.17276	1.35331
RPS10P2	-1.6525	1.46214
RP11-305E6.4	-1.03683	1.1965
MVK	-0.147793	0.232947
SEPSECS	-0.419879	0.457621
RP11-175B9.2	0.595218	0.276167
TTR	-0.608265	0.309028
RIPK4	-0.0779802	0.115862
B4GALT6	0.734561	1.51089
ITPKA	-0.597487	0.850483
GLB1L2	-2.46422	10.3179
RMDN3	-0.607349	1.54867
FAM228B	0.498872	0.788374
MIEN1	-1.12102	4.79633
PLIN5	-1.82188	1.36511
RCN1P2	-0.0633426	0.0563581
PPP6R1	-0.101532	0.164757
DGCR2	-0.344045	0.854739
POLD4	-0.765737	2.41964
FAM83F	-0.808308	1.44154e-15
LINC00629	1.02228	1.18073
ANKRD55	0.190448	0
HINFP	0.0262703	0.112776
BSG	-0.44753	1.34305
PPL	-0.101833	0.1649
EEF2KMT	-0.176717	0.239126
ZNF75D	0.464868	1.09302
HNRNPRP1	0.407216	0.474273
CTD-2651B20.1	-0.251372	0.144391
UNC50	0.510801	1.43252
RP11-295H24.3	2.19169	0.588416
RALGAPA1P	-0.771399	1.03641
TIMMDC1	0.291975	0.889295
NUFIP2	-0.740319	1.86717
AC016739.2	-0.394747	1.02684
KLHDC4	0.143035	0.500048
MCM4	1.02701	4.89097
FTH1P10	-0.900293	1.01349
CTD-2270L9.4	-0.164279	0.140076
MORF4L1P1	0.0385383	0.301482
PIK3R4	0.647176	1.97304
ZNF775	-0.383395	0.683544
ZNF777	-0.205767	0.395201
ZNF605	-1.40874	2.90886
MORF4	-0.674473	0.684064
LRP10	-0.653952	2.37586
ARHGEF18	0.0637146	0.258794
PEX11G	-0.694532	1.22058
MSL3P1	-0.0197592	0.110057
ERCC2	-0.207734	0.444042
TRIM33	-0.645086	0.99194
SLC17A7	-0.865487	1.26946
PELI1	-0.0884841	0
HNRNPA1P54	0.191692	0
AC010894.3	0.574732	0.476907
RPSAP17	0.154263	0.211632
PHLDB1	1.96685	9.33924
ANKRD13A	0.247517	0.889978
EFCAB10	1.04501	1.40284
C5orf47	0.179	1.44154e-15
APBA1	-1.47359	3.0214
SGCZ	1.00353	1.44154e-15
RP6-159A1.2	0.191692	0
BTF3L4P3	0.821631	1.12041
TMEM245	0.0676253	0.346638
SMPD3	-3.17537	3.06908
VTI1A	0.643819	2.0552
COG4	-0.389024	0.97273
SGK223	-0.293997	0.752933
LINC00920	0.36797	0.638387
CDH4	3.67038	25.1236
GPATCH11	0.0672504	0.297788
HSPB8	0.300016	0.57885
NFAT5	-1.85762	5.62109
RP11-305M3.2	-0.34742	0.580145
SFRP4	3.27096	12.1185
NUP93	0.377872	1.24714
CENPT	0.286242	0.7813
TSNAXIP1	0.00445516	0
MEST	-0.424618	0.890695
RP13-516M14.8	-1.61589	0.626917
RP11-104F15.9	2.38889	3.02017
CNTN1	-0.75317	2.58064
EIF4BP7	0.259384	0.943268
RP11-228B15.4	-0.406166	1.15323e-14
MPI	-0.197906	0.431684
RP11-77P6.2	-0.214923	0.172767
CTTNBP2NL	0.0984029	0.383163
RP11-332J15.3	-0.844601	0.452743
CTD-2516F10.2	0.994159	1.01347
ZNF550	0.169382	0.46183
TRIM73	-0.103829	1.44154e-15
ZBED5-AS1	0.666691	2.21155
PPP2R3C	-0.303294	0.347316
NKAIN3	0.624419	0.402682
ZNF267	0.051585	0.156003
RNPC3	0.202143	0.445867
GNB2L1	0.0975235	0.311211
RP11-1148L6.9	0.592347	0.937586
HLA-J	-0.996465	0
ZNRD1-AS1	-1.64239	2.56694
PTCHD2	0.330418	0.126528
HHLA2	-1.4091	0.317468
CTC-490E21.11	0.567155	0.801512
RPL12P16	0.106783	0.412724
RPL12P1	0.126992	0.37834
RP5-940J5.6	0.200844	0.227515
RP4-555D20.2	1.58369	4.39258
CTC-459F4.9	0.790968	1.2558
CCDC183-AS1	-0.24002	0.13245
RP11-108M9.3	-1.92103	1.64294
ADAMTS10	1.52909	8.64037
ASB7	0.155639	0.503926
GTF2H2C	0.114474	0.316581
ANKZF1	0.0179109	0.0912522
HDAC11	-0.973468	2.20839
CWC22	-0.559777	1.01141
AZI2	-0.0336641	0.139555
TGFBR2	0.469061	1.70783
SERF1B	0.0845802	0.118868
SMN2	0.373471	0.764923
UQCR11	-0.733817	2.22602
GRB10	0.627491	2.51781
DYNLL1P1	0.0866546	0
POM121B	-0.200302	0.165566
WHAMM	-0.0628011	0.0797987
LAMB3	-2.12415	10.1581
ZNF436	0.556149	1.36098
HNRNPR	-0.034712	0.152287
MAEA	-0.0206062	0.0914295
HIST1H3C	0.829794	0.453136
POU2F1	-0.362434	0.522522
MGST1	0.324289	1.31413
NDUFA10	0.0891172	0.353732
STK33	0.767368	1.2309
C7orf55	0.112162	0.290527
RP11-791G16.2	0.0866546	0
FASTK	-0.528125	1.53265
TMUB1	-0.90807	2.75792
PHKA2	0.425929	1.33921
C9orf85	0.0587484	0.224203
TSKU	0.434913	1.31819
AZIN2	-0.334875	0.485498
IGIP	0.20326	0.318119
PIK3AP1	-1.3386	2.49741
KIF24	0.0702337	0.303386
RBMS1P1	-0.384387	0.454815
DPF1	-0.264637	0.320067
ARAP1	-0.541836	1.70439
SEC24D	-1.23706	3.86027
FAT4	-0.53946	0.781791
S100A4	-1.21562	4.73601
PLEKHG4	-1.36279	4.64092
ZNF250	0.650309	1.40141
WDSUB1	0.458593	1.00659
COMMD5	-0.522291	1.20891
RAC2	0.674081	0.566122
LIF	-0.656312	2.32051
C22orf23	-0.679171	0.524295
PLXDC2	4.07254	11.7792
ZNF25	-1.05597	2.05788
EIF3F	-0.0139514	0.0251134
RP11-380G5.2	2.18018	0.745224
RP11-649A18.4	-0.160728	0
NUP62CL	-0.680335	1.07721
SFI1	0.593218	1.63325
CRISP3	-3.59199	4.97036
UBAC2	-0.111578	0.166672
CD2AP	-0.969964	2.96265
ZBTB14	0.73882	1.99857
ARGLU1	0.297443	1.05929
PLPP1	0.363963	1.06851
FRRS1	-0.315771	0.192235
RP11-736K20.5	0.43904	0.145551
APOM	-1.39578	2.65124
LYRM2	0.00347027	0.214859
RP1-69M21.2	2.31019	0.822895
AC108142.1	-4.08775	5.72696
HYLS1	0.619151	1.7757
RP11-367N14.3	1.17655	0
TUBBP1	0.75149	2.0231
MTCO1P12	0.755453	2.54492
NBEAL2	-0.585068	1.7232
RP11-126K1.6	0.843926	0.821947
CCDC12	0.0462505	0.159864
HDHD2	-0.0220121	0.136825
RPS19P1	-0.012296	0
ZNF26	0.411041	0.942162
RP11-11N9.4	1.47167	4.44985
RP11-727A23.5	0.865782	0.862282
RP11-115J23.1	4.0828	4.6923
CCDC57	-0.538721	1.52326
GPX2	-1.59061	8.05132
LGSN	-0.263013	0.360231
TRIM21	-0.782955	2.52683
CSNK1G2	-0.35675	0.953458
REXO4	-0.042385	0.000694444
SERPINA5	-1.36794	2.26577
GTF3C5	-0.214506	0.494616
RP11-187C18.3	-0.356285	0.264883
HOOK2	-0.237872	0.416783
ZFAND6	0.353112	1.11464
GLUL	-0.169332	0.352046
DHX9	0.0807783	0.439927
RNASEL	-0.230711	0.286999
DIS3	-1.85345	7.05707
RP11-791G16.4	-1.8137	1.07041
RP11-193E15.4	1.1838	0
TMEM150C	-0.0554088	0.0213687
FLVCR1	0.24351	0.623428
PTPRG-AS1	-0.811309	0.372225
A1BG-AS1	-1.1838	2.1961
HSPA8P9	0.175861	0
DMRT2	1.00353	1.44154e-15
ERP29P1	-1.58909	0.894734
ZNF483	0.296229	0.241277
CACYBP	0.000597078	0.191178
TMEM56-RWDD3	0.0200018	0
TMEM55B	-0.696859	2.19518
AQR	-0.325122	0.552204
TDRD3	-0.262439	0.269875
RP11-127B20.3	0.474664	0
PCDHB16	-1.92391	1.05302
POLN	0.151763	0.273319
RP11-1109F11.3	1.64263	1.65917
CLIC4P1	-0.0373942	0
RP11-282O18.3	-0.3424	0.389812
SH3PXD2B	-0.604083	1.61765
SLC25A25-AS1	0.52554	1.51313
C11orf94	3.45447	3.14879
RP11-62F24.2	2.09868	3.19672
NENF	-0.388002	0.942756
LINC01554	1.7714	0.399572
ADAMTS16	3.35259	6.01027
CTD-2506P8.6	0.890955	0.641895
RP11-78J21.7	-0.177013	1.44154e-15
ITPKC	-0.834941	2.75556
RBMS2	-0.0699258	0.0406988
CEACAM6	-6.12512	78.825
RP11-467L13.5	1.33977	0.759853
RP11-177J6.1	0.175861	0
SOX30	-0.228603	0
SERPINA3	-1.73728	5.09994
RP11-21L23.2	1.50269	6.47133
RAB11B-AS1	-0.354303	0.32047
AC018755.16	-0.978974	1.19588
SNAPC1	0.242923	0.694642
ALOX5	-3.23568	15.4761
RP11-46A10.5	0.554783	0.682788
SFXN2	-0.181647	0.126903
CTC-479C5.10	0.885809	1.0252
POU1F1	0.317308	0.296961
VSIG10	0.477927	1.65485
UPK2	0.680151	0.90555
GNL2	-0.559914	1.35247
CDCA8	0.308951	1.07451
NPNT	-3.50887	2.02025
AGO4	-0.574975	0.967968
AC145343.2	0.322311	0
DLGAP1-AS2	0.898116	2.78166
DUSP3	0.31625	0.674426
RP11-747H7.3	-2.58706	3.47022
ZFPM2-AS1	-0.627412	0.927431
AC008592.3	0.191692	0
RP3-398G3.5	3.58455	3.02344
KRT18P60	0.191692	0
GALM	0.3825	1.05545
VASH1	-0.0334467	0.0837569
RPS6KA2	-2.1504	5.05182
ING3	-0.593903	0.923146
MPP6	0.447286	1.13781
ATP6V0A4	2.03296	2.5832
DFNA5	0.355757	0.927594
RPL12P10	-0.921283	0
RIN2	0.062218	0.338639
BOLA2P1	-0.905452	1.44154e-15
YLPM1	0.323488	1.28497
PPP1R16B	0.271364	0.436326
DCAF4	0.168321	0.493495
LPAR6	-1.32057	2.48083
ITPRIP	0.250771	0.868137
PPRC1	0.066115	0.351966
PDCD11	-0.193458	0.296855
CNNM2	-0.271012	0.559999
ADAM12	2.00402	7.8227
HNRNPA1L2	0.532397	1.23934
LHX8	-0.284725	0.249377
SNX7	0.356843	1.15212
LRRIQ3	0.390504	0.348916
TYW3	-0.693285	1.24886
ZDHHC9	-0.24029	0.560764
SHC4	1.6255	1.62454
TMEM71	1.02299	1.08278
PBX1	0.786821	3.3138
NDUFA4L2	-0.67878	1.22947
KIF3B	-0.0322743	0.126024
TPST1	-0.0159296	0
TOR1AIP2	0.158048	0.572285
RP11-74E24.2	-0.105258	0
TM4SF1	0.387027	1.40871
LRRC37A11P	-1.81152	1.07214
COPS8P2	-0.428264	0.215948
RCOR1	-0.165625	0.157095
PLD5	1.33276	5.59891
RHOQP1	1.26042	1.18189
RP11-72M17.1	2.17621	0.583655
CTD-2047H16.4	-1.09317	0.863457
AF001548.6	0.191692	0
PTPRK	-0.407809	0.893441
RP11-332H14.1	2.31309	1.04844
INTS12	0.162767	0.47056
RP11-373L24.1	0.141912	0.243817
RP11-404P21.8	-0.514944	0.568385
ASB4	3.05173	15.8125
STRN3	-0.532442	1.15367
ZNF239	-0.026732	0
CASP3	-0.0637945	0
PRIMPOL	0.0391707	0.158831
ERAP1	-0.650757	1.54786
SERINC5	-0.302845	0.500126
ERAP2	-0.671305	1.07184
FAM227A	0.386507	0.654136
RANGAP1	0.0870219	0.333965
ZC3H7B	-0.0647592	0.0348153
GDAP1	-0.0738275	0.0100189
RAB2A	0.264885	1.0309
RP11-44M6.7	-0.933904	1.33455
HS3ST3B1	1.82	4.99463
SLC25A35	-0.00579951	0.0268848
LIME1	-0.549519	1.00273
SKA2	0.536762	1.82167
PLCB1	-0.516263	0.990578
ABCC6P1	-0.0659537	0.0245163
RP11-21A7A.3	-0.39327	0
RP11-109L13.1	-0.448653	0.522975
CTD-2523D13.2	-3.28371	1.68329
CACNA2D2	-1.12712	1.51495
MPV17L2	-0.818274	2.16167
RP11-661A12.5	-0.592652	0.783807
NOVA2	-1.53796	3.29115
AES	-0.815195	3.08482
PTOV1	-0.240564	0.540694
RP11-344P13.6	0.614921	0.298786
KIF1B	-0.652234	1.38335
RP11-384F7.2	-0.236297	0.0818829
RPSAP4	0.788159	0.23981
TXNDC5	0.216081	0.883777
ANKMY2	-0.248887	0.180115
MED7	0.333664	0.941035
ACTR3C	-0.64529	0.485988
RPS20	-0.0576297	0.0778735
CMTR2	0.108291	0.402929
OXTR	0.76116	0.962183
RN7SKP269	-0.816201	0
TAOK1	-0.683615	1.68686
RP11-57A19.2	-1.97841	0.961098
CCDC163P	-0.251609	0.279338
TMEM56	0.638164	2.00254
CCDC74B	-0.097547	0.0902086
C11orf86	-1.33615	2.45236
NAA16	0.675213	1.68278
CTD-3035D6.1	-0.529288	1.44154e-15
BRPF1	-0.147313	0.176454
RPL7AP34	-0.401164	0
RP11-209D14.2	-0.278092	0.316594
PSMD5	0.134376	0.572606
TSFM	0.0223284	0.139397
RP11-712L6.5	0.522152	0.797701
RP11-718B12.1	0.175861	0
TMEM101	-0.505715	1.30229
XK	-3.03883	7.55325
CHAC1	-0.563866	1.08108
AB019441.29	0.21367	0.488206
AC093818.1	0.176097	4.32463e-15
HNRNPLP1	0.191692	0
WWP1	-0.0546853	0.0714209
SPARC	-0.717194	1.07591
AC007405.6	0.00353497	0
CTC-329D1.2	2.29421	2.38457
EIF3C	0.0516761	0.30567
NIPSNAP1	-0.503004	1.40863
ZCCHC4	-0.605117	0.891792
TGFA	-0.741408	1.13765
RP11-138H8.8	-0.545591	0
NEDD4L	0.32833	1.22339
CAMK2N1	-0.0380184	0.0855337
TCP11L2	-0.0711699	0.0489646
TMCO4	-0.787409	2.11841
PBX2P1	0.181266	0.365785
AC007228.9	1.14138	2.05864
RP3-331H24.7	1.73655	4.27746
SERINC2	-1.02107	3.59729
LRRC43	0.350359	0.118552
SLTM	-0.131436	0.0780708
CTDSPL2	-0.176359	0.0640423
TOMM40	-0.357332	0.944616
RBMXL1	0.558589	1.44192
EXOC3L2	-0.843484	0.930518
PVRL2	-1.08186	4.07064
APOE	-0.531666	0.874649
RNF216	-0.00985437	0.160857
SPPL3	0.476274	1.84656
APOC1	-0.0213204	0.00808002
GAREM2	0.124812	0.24073
U2SURP	-0.422818	0.741304
DYRK3	0.671974	1.89835
TTC8	0.632281	2.28489
MFSD12	-0.224793	0.513444
SLC29A4P1	0.0574727	0.0486135
CTD-3222D19.2	0.55395	0.436075
DDX55	0.195468	0.681134
RP11-153M3.1	-0.128084	0.0469479
ITPR1	-0.465884	0.779392
ZFAND2A	-0.235969	0.478397
MED17	0.300429	0.834177
PLEKHM3	-0.282448	0.125342
ZNF223	-0.396062	0.33516
PRNP	0.210246	0.758021
RNASEH1	-0.337479	0.408597
RPS7	0.0864339	0.338564
PTEN	-0.189358	0.244902
RNMTL1	-0.695951	1.9947
RP11-378J18.9	0.176097	5.76617e-15
PARP3	-0.24105	0.428531
RP11-321A17.6	2.79999	1.70608
MIAT_exon5_3	1.1838	2.88308e-15
DGCR11	-0.169884	0.0672041
RP5-1136G13.2	0.651058	1.62016
FBXW8	0.441526	1.41237
RBM17	0.385399	1.31357
EEF1E1	0.122842	0.38348
LRRC56	0.510281	0.748224
ZBTB11-AS1	-0.299645	0.307511
BSDC1	-0.919536	3.2276
TMEM234	-0.261265	0.326985
C7orf73	0.586084	2.22779
CCDC28B	-1.21017	2.03101
IQCC	0.757046	1.80402
NEURL4	-0.415387	1.01223
MROH6	-0.353737	0.507058
RP11-204M4.2	0.591245	0.224905
KIF4A	0.518869	1.81088
MRPL48	0.148007	0.492111
RAB6A	0.106476	0.510811
AC145212.2	0.566395	1.04931
RP11-49I11.4	2.77163	1.44567
FOXK2	0.0890639	0.377635
SLC25A25	0.0300457	0.119642
PDE4A	-1.08239	2.99678
ASB8	0.353014	1.14516
ODF3B	-1.10862	2.69867
RPS6KB2	-0.934305	3.72921
EEF1B2P6	-0.268708	0.363253
LINC-PINT	1.50433	4.12986
MRAP2	0.0296097	0.206325
CETN2	0.220531	0.773591
RPL10	-0.234179	0.578161
CSGALNACT1	0.0286907	0.24427
BARX1	-1.50648	2.13751
CYP26B1	-2.1255	9.36417
INSL3	-1.65641	3.2127
BCKDHA	-0.585286	1.93817
NNT-AS1	-0.244081	0.293268
KDM1A	0.100086	0.36468
AGTRAP	-0.152739	0.263256
CD163L1	-2.3278	3.59947
FAM200B	0.131887	0.35596
SRRM3	-0.969996	2.08059
RP11-480I12.5	0.204941	0.122482
HIST2H2AA4	-0.645397	1.44791
RP11-156E8.1	-0.162082	0.0721642
THOP1	-0.257796	0.611231
ZNF554	0.998264	1.93943
RAB33B	0.119303	0.316385
C15orf62	0.843791	0.623764
PNP	-0.365636	0.939989
NEDD4	-0.0359288	0.134536
LUCAT1	0.761981	1.70286
CEBPZ	-0.215021	0.210212
CDH19	0.176323	0
PDCD2	-0.0998444	0.086428
DNAH7	0.0924403	0.216797
ADIRF-AS1	0.765627	1.67119
ZNF19	-0.0497586	0.0758409
EPT1	-0.615595	1.08593
ANAPC16	-0.445026	1.19577
RPSAP47	-0.143319	2.88308e-15
RP11-159F24.2	1.7714	0.399617
NBPF10	-0.789569	1.16112
RPL13AP25	-0.568406	1.61623
RCBTB1	0.487115	1.31434
PHF11	-0.210919	0.153351
MED4	-0.170163	0.175786
LRCH1	0.317966	0.943935
SUCLA2	-0.585521	1.29359
PHBP10	-0.905452	0
NBEA	-0.889564	2.2299
FAHD2B	-1.00505	3.09278
CD82	-2.77721	10.0225
TONSL-AS1	-0.146038	0
SERTAD4-AS1	0.763576	1.23985
IL23A	-1.16605	1.12314
PELI3	0.12017	0.175563
TATDN3	0.764564	1.96358
C1orf132	0.392404	0.734849
PRDM2	0.187483	0.595992
MAN2A1	-0.754831	1.74214
ANKRD10	0.18873	0.507118
DUX4L9	3.51348	1.82572
RP13-685P2.7	1.43937	1.6196
AC003006.7	-0.944056	0.526868
MTRNR2L12	0.349008	0.999494
TMPOP2	2.99022	1.77496
RP11-235E17.6	3.35555	3.80453
MTCO1P40	1.02508	1.44763
CUZD1	0.356874	0.600103
GAPDHP69	0.00353497	0
ERP27	-1.14569	0.227923
SAV1	-0.19597	0.171848
AMN1	0.162442	0.424801
BICD1	0.134133	0.496733
GGT8P	-2.80851	1.29038
IGF1R	0.712912	3.24355
TMEM43	-0.0357487	0.118757
MTSS1	-0.516822	0.696419
KIAA0232	-0.937065	2.61694
OSR1	0.573514	1.03188
MAMLD1	-0.0514909	0.0438038
CTD-2330K9.3	0.496936	0.323426
ZNF346	-0.156246	0.207928
UNC5A	-5.96994	13.6008
ARL13B	-0.621852	1.01112
TIGD7	-0.268975	0.233738
PDPK1	0.447404	1.25765
NDUFB10	-0.263312	0.606495
CRADD	-0.167087	0.275417
DEXI	-0.835105	1.966
DEF8	-0.75579	2.25186
SNUPN	-0.109657	0.0936974
MDK	-1.26334	5.86965
AMBRA1	-0.0162986	0.080726
ST8SIA1	-1.35505	1.1584
CMAS	0.290479	1.01471
HCFC2	-0.627437	0.712492
PRKAB1	-0.161982	0.238015
QPRT	0.765836	2.16481
RERE	0.62409	2.65972
LHPP	-0.521865	1.35159
AP1G1	0.174343	0.701879
TAX1BP1	-0.132183	0.0595471
RP11-278C7.5	2.0863	2.17891
SUZ12P1	0.435544	0.940639
ADAMTSL3	0.588497	0
MTPN	0.264552	0.963929
DPYSL2	0.669564	2.89944
TGFB2	1.97171	13.3382
STEAP1B	-0.49211	0.398399
RPS6KA1	-0.852541	2.23736
FOXO1	0.725301	2.29645
FBXL5	0.396804	1.2574
ARHGEF17	0.460133	1.50985
AC004967.7	-0.409153	0.414325
GABRE	2.71703	11.1944
GUCD1	0.2003	0.582107
KATNBL1	0.720403	2.32731
EMC7	-0.337163	0.828916
SMG9	-0.169088	0.321823
UBE2D2	0.172197	0.662936
SLC30A9	-0.449317	0.878561
AVL9	0.198112	0.687671
IER5	0.19786	0.459368
NDFIP1	0.382442	1.53614
GABRB3	-0.278515	0.483705
ANKHD1	-0.764232	2.4778
RPP38	0.480301	1.61729
NMT2	1.20286	4.07327
AC026150.8	-0.238715	0
ANKRD20A1	-0.659633	0.286489
TMEM45A	-0.779767	0.911611
ZNF678	-1.05683	1.33111
RYK	0.442693	1.44381
TOPBP1	0.099565	0.429371
SNRK	-0.179912	0.121261
LDOC1	0.646977	2.15221
EXT1	-0.61357	1.80719
ARL6IP4	-0.591111	1.80576
MAPK12	-0.785674	2.15438
SHMT2	-0.706338	2.63569
POFUT2	-0.527257	1.35206
PLCH1	0.197845	0.67324
PDZD7	-2.34417	6.89919
RP11-73K9.2	0.186435	0
CTD-2576F9.1	-1.72494	1.95475
MAPT	-1.35004	2.71658
YAF2	0.143761	0.498417
RP11-20I20.1	0.191692	0
RPL36AP15	-1.39327	0.318878
RP11-318E3.9	1.35459	1.07662
SLAIN1	-0.41737	0.348146
ISPD	0.233412	0.304506
DIAPH3	0.388694	1.04499
HERPUD1	-0.717273	2.28698
MSL3	1.38204	6.00718
CLNS1A	-0.0947359	0.120474
TRIB3	-1.19602	4.43789
C16orf74	0.498959	0.900867
TRAPPC8	-0.196259	0.164699
CMC1	-0.0245131	7.20771e-15
CCDC43	-0.181439	0.215794
PKD1P6	0.507088	1.24871
NBEAP3	-0.122778	0
UQCRC1	-0.230929	0.557225
ST13P3	0.279395	0.641676
RP11-70F11.8	-2.0123	0.579339
TECRP1	-0.515124	1.08138
RP11-218E20.3	0.467412	0.759724
C20orf141	-0.808308	2.88308e-15
IFRD1	-0.682794	1.19802
PPIAP31	0.731323	3.0638
PDCD7	0.168641	0.621548
RP11-64D22.5	0.24316	0.298317
TRMT44	-0.394896	0.676769
ISL2	-0.573682	1.12223
PRELID1P1	-0.689709	0.833225
LINC00339	0.0796757	0.220974
MOCS2	0.278017	0.91582
ITGA2	-0.299667	0.658649
AKR1C4	-2.01849	2.55136
COPS8	0.0826011	0.333027
FSTL5	0.196193	0
PPIAP22	0.518892	2.25451
DHRS7	0.0877932	0.290546
PPM1A	0.175183	0.608298
MSX2	-1.05162	3.0336
SAP30BP	-0.417462	1.16943
UBBP1	-0.276445	0.445594
RP11-314A15.2	0.595218	0.276188
VPS11	-0.402558	0.86519
LINC01465	0.257656	0.524846
INMT-FAM188B	-0.793753	0.576985
NDUFB4P12	-2.0123	0.579508
WDR92	0.423058	1.14904
ZNF487	0.567403	1.02235
RPS4XP14	0.0866546	0
DDR1	-0.410493	1.16194
RP11-304F15.3	0.714643	0.782498
RP11-169K16.8	-0.789064	0.797004
LINC01123	0.129783	0.393772
RPP25	-0.561314	1.70406
GRINA	-0.380431	1.02351
RP11-288C18.1	0.544069	0.831317
MXRA5	0.00353497	0
AC003088.1	0.56241	0.604552
MAT1A	-1.82414	0.323358
ARIH2	-0.0633512	0.0350369
PLPPR3	0.226939	0.263216
WRNIP1	-0.149743	0.242569
MRS2	0.47562	1.36578
DNAJC19	-0.322278	0.598348
DTD2	0.335424	1.00944
PARP2	-0.0449335	0.0697946
GSTP1	-0.598647	1.97026
LA16c-306E5.1	1.00353	1.44154e-15
CTD-2231H16.1	-3.4977	4.62063
TRIML2	0.941643	2.78828
POU2F2	-0.00990547	0.033274
PRORSD1P	1.05845	1.27735
CLHC1	-0.106106	0
DUSP19	0.151446	0.277776
ZNF417	-0.52709	0.660345
NCK1	-0.774663	1.84435
RP11-707G18.1	1.76129	0.608925
RP4-555D20.3	0.191692	0
ITGAL	-0.574775	0.832452
TMED6	0.175861	0
RNF2	0.758163	2.36932
TRMT1L	0.137666	0.480857
CLDN3	-1.93267	5.73692
MIDN	-0.128265	0.179605
IFI6	-5.1921	45.7908
ZFAS1	-0.128844	0.237752
RP11-171I2.2	0.0483241	0
LPP	-1.43562	3.30703
PCOLCE	0.0855987	0.117769
DAXX	0.0540716	0.15816
STK17B	-0.0112374	0.147249
CTD-2369P2.10	-1.34571	1.90271
PHC3	-0.0618985	0.0723837
AUTS2	0.666613	1.89992
STAG3L3	-0.422245	0.605641
PIAS1	-0.447168	1.14635
RALBP1	0.601648	2.48658
MIS18A	0.495792	1.23178
PYCRL	-1.27017	3.2362
CHERP	0.244287	0.828286
MED16	-0.885319	2.88779
NUDT10	0.411023	1.15323e-14
ZNF300	-0.404956	0.375544
TNIP1	-1.3034	5.5998
G3BP1	0.264446	0.992066
SUMF2	-0.811488	2.77949
ZNF628	0.090259	0.245379
LINC00271	3.35219	3.79359
RP11-175O19.4	0.339341	0.783484
RP11-228M15.1	-0.140091	2.88308e-15
MMP2	1.45544	6.92866
CHCHD4P3	1.02196	0.872566
STRADB	0.440697	1.27541
PDZK1	-1.09351	1.51792
YTHDC1	-0.256321	0.411175
A4GALT	-0.0535012	0.120574
ADORA2A	-2.9444	1.99166
ATF4	-0.109047	0.16152
SLCO3A1	0.331416	0.991514
GOLGA6L5P	0.868446	1.54156
LANCL2	0.0221619	0.2374
DDC	-3.1223	8.91609
FIGNL1	0.71604	1.74715
SEC61G	-1.22179	5.34016
PACERR	2.22269	3.52837
CBFA2T2	-0.918842	2.69648
NUCKS1	-0.0466742	0.126319
ABHD1	-1.24876	1.97003
MEIS1	1.45468	2.96624
MAP2K4	0.430116	1.46936
EIF3H	0.214893	0.880102
MAL2	-1.17546	1.51908
UTP23	-0.43181	0.718918
TNFRSF6B	-1.12115	0.767475
OLMALINC	0.185166	0.408878
RP11-597D13.9	2.43691	2.62462
TNPO2	-0.0015126	0.0812797
NDUFA3	-0.43086	0.965514
CCNI	0.594558	2.61184
TOMM7	-0.264454	0.532966
EFR3A	0.208492	0.769619
ENOPH1	0.542067	1.66318
ARHGAP42P4	0.175861	0
E2F5	0.774124	2.52866
DLG3	-1.49083	5.5663
C2orf42	0.492898	1.20532
TRAK2	-0.157883	0.0631484
MIR3180-1	-0.542185	0.36371
GCC2-AS1	0.676594	0.285028
XPOTP1	-0.39075	0.24548
PTMAP5	-0.0877136	0.0415139
RP11-15K19.2	0.502571	1.01625
NOC3L	-0.789321	1.4425
MRPL57	-0.322969	0.752237
EIF4B	0.0543576	0.358189
EIF3EP1	0.472296	0.383996
CTD-2207O23.12	0.856316	1.89334
BMP5	-1.06769	0.717204
NRXN3	-0.297114	1.44154e-15
ADAT3	0.387073	0.50482
ABCD1	-0.655942	1.4654
SLC25A38	-0.0545822	0.0126304
CRYBB2P1	0.217491	0.523243
DGCR14	-0.117043	0.219619
CSRNP1	-0.686063	1.98028
GRID2	2.18775	0.748995
RP4-564F22.5	-1.29376	1.238
RP11-51O6.1	-0.286273	0.711496
FAM24B	-0.347966	0.446293
TRIM59	-0.63007	0.512311
PDE9A	-1.17559	3.97633
BTF3L4P2	-0.198696	0.238965
SLC37A1	-0.792041	1.98852
WDR4	-0.712371	1.70252
IQCH-AS1	-0.18276	0.0857349
RP4-549L20.3	2.30585	2.06331
CRLS1	0.0491814	0.296956
ZNF394	-0.274329	0.402496
UBAP2L	0.00160724	0.156657
PARD6A	-1.39308	3.19054
ZNF821	0.000767937	0.00732739
AC006946.16	1.36971	1.5934
STRAP	0.298675	1.18724
AEBP2	0.0618402	0.347487
HNRNPCP3	0.585837	0.514242
PRDX1	0.43726	1.8329
DDX58	-2.24908	6.16613
CTD-2576D5.4	0.580833	0.183124
RP11-217B1.2	-3.27962	3.71314
CTD-2105E13.15	0.86352	0.546165
CMTM7	-0.466148	0.890762
FBXL2	0.594853	1.54129
TSPYL5	0.835994	2.81518
METTL21B	1.65181	4.80254
TTC34	0.172339	0.127901
SYTL4	-0.722364	1.43886
CTSK	1.50723	3.04097
MCL1	0.382395	1.47104
ADAMTSL4	-0.941941	1.87415
EHD2	-0.483348	0.883207
PDRG1	-0.123707	0.184609
RP11-432J24.3	0.868879	1.83143
RNGTT	0.15296	0.490948
HOTAIR	-0.299253	0.269371
OR1J4	-2.61589	1.07975
ATG101	-0.634082	2.10069
CLIC4	-0.38377	0.575703
SLC38A11	1.19145	0.614484
SLC16A4	-0.249189	0.39146
CRYM-AS1	1.92444	2.12132
SLC9A3R2	-0.5513	1.70651
LDLRAD4	-1.91067	2.88517
ZNF573	-1.06111	1.42016
CLDN4	-0.592482	0.9278
FAM84B	-0.726662	1.34409
HOXC-AS1	0.249888	0.269196
PHF3	-0.422933	0.870445
CEP70	-0.19232	0.145808
TMC5	-0.559801	1.39419
ICA1L	-0.602608	0.514344
SNHG16	0.066853	0.197475
PPM1L	-0.179917	0.130515
NCAPH2	-0.521375	1.34648
TOMM34	0.525756	2.07001
PANK1	0.946156	2.59727
FTH1P20	-0.347402	0.263127
MITF	0.968135	2.48899
ENTPD5	-0.860612	2.14774
CCK	0.176554	0
PLCD1	-1.42202	3.69201
AASS	4.27898	2.95323
APOBEC3C	0.669018	2.51845
IDH3A	0.19994	0.56685
WDR72	-1.06435	2.55904
RP11-483F11.7	1.18882	0.756961
LAMC2	-0.71197	2.08227
RP11-104G3.2	-1.4091	0.317351
TCEB3	-0.243993	0.317448
RP11-211C9.1	-0.220387	0.179999
ZBTB40	0.468283	1.50156
AMER1	0.22394	0.590334
ORC5	0.095097	0.387691
RP11-288H12.3	-1.05782	0.786533
DCC	-3.10227	4.66772
RP11-112J3.16	1.31583	1.54472
SLC25A45	-0.885053	2.12023
RPL29	-0.435413	0.994842
RP11-180M15.6	-0.905452	0
CENPJ	-0.215631	0.243615
PARD3-AS1	0.357878	0
PPP1R9A	-0.707375	1.49417
PLEKHB2	-1.3211	4.77305
RP11-356M20.1	-0.491563	0.957451
BIRC6	-1.08853	3.59865
NOL10	0.141323	0.553318
PRDM13	-0.255985	0.300389
CTBP1	0.136613	0.544571
FBXL4	-0.193951	0.140012
CCNC	-0.340375	0.692604
ALX4	-1.38798	3.4213
RTN4RL1	2.36834	5.81122
MORF4L1	0.17611	0.726519
TNIK	-0.594252	0.811058
ZMYND8	-0.357057	0.817564
FAM114A2	-0.501195	0.827519
FAM167A	1.23978	4.27709
SGK2	-0.44224	0.81236
PCMT1	0.125498	0.401011
ANKS4B	-4.72269	25.1982
RP11-186B7.7	0.0327298	1.44154e-15
RHOT1	0.0391721	0.250315
ZNF74	-0.8694	1.87086
PPIL6	0.957838	1.99818
CHRD	-2.02821	2.93106
RPL13AP2	1.1838	0
P3H2	0.668989	2.56294
NHLRC4	-1.50785	1.53934
LSM14A	-0.100068	0.00669173
C5orf42	-0.515741	0.899543
FAR1	-0.153297	0.0719469
KMT5A	-0.220443	0.269597
LINC01433	-0.235844	0.289306
OTUD6B-AS1	-0.0613189	0.0466733
PCDHGA6	1.40244	1.78978
SLC43A3	-0.98188	0.949724
NOL8	-0.771218	1.43193
IRAK4	-0.489545	0.6923
CCDC151	-1.89092	2.09952
KCNG3	1.68573	1.81968
FUT3	-0.690585	0.268767
TIMM10	-0.444727	1.24659
KCNMB3	0.446996	0.769373
CHPF	-0.0769373	0.0266071
ACSL3	-0.764488	2.35247
FAM181B	2.18775	0.748966
RP11-1277A3.2	-0.285646	0
BAG6	-0.223445	0.542496
UBE4A	-0.0847169	0.0284196
LUC7L	0.192801	0.530233
GAPDHP40	0.0534933	0
CTC-205M6.1	0.899027	1.14957
HSD11B1L	-0.655985	1.14016
[truncated: 17,643 more rows]
[truncated: 20 more columns]

## Sheet: Figure 4
Fig.4f
H1944							889-DTC
shUSP12	-	+	-	+		shUSP12	-	+	-	+
PPM1B	-	-	+	+		PPM1B	-	-	+	+
	0.969705	2.81443	0.236544	0.251002			0.991676	1.36791	0.564357	0.58687
	0.917892	2.65998	0.22626	0.230759			0.932635	1.29963	0.540948	0.564183
	1.06921	2.92995	0.259105	0.294131			1.06383	1.3788	0.358189	0.420634
Fig.4g
USP12	-	-	-	+	+	+	+	+	+
siPPM1B	-	-	-	-	-	-	+	+	+
PPM1B	0.937112	1.03495	1.03108	1.00378	1.19303	1.04467	0.444929	0.4328	0.46247
IL8	0.999561	0.982283	1.01848	0.609397	0.610717	0.601039	1.37651	1.61091	1.49633
CXCL1	1.01491	0.990204	0.995059	0.462606	0.523202	0.492663	1.15651	1.21909	1.19817
Fig.4h
days	shCON	shUSP12	PPM1B	shUSP12;PPM1B
14	1
31	1
20	1
24	1
31	1
35	1
49	0
49	0
14		1
14		1
17		1
24		1
24		1
27		1
27		1
14		1
14			1
20			1
27			1
27			1
49			0
49			0
49			0
49			0
14				1
20				1
27				1
31				1
49				0
49				0
49				0
49				0

## Sheet: Figure 5
Fig.5a			Fig.5b			Fig.5c			Fig.5d
shCON	shUSP12		shCON	shUSP12		shCON	shUSP12		shCON	shUSP12
44	37.2		5120	5343		1598	1641		0.4	0.7
29.7	34.3		4089	5209		1783	1833		0.3	0.4
37.5	41		4716	4599		1469	1996		0.6	0.2
39.8	57.3		4741	4829		1425	1673		0.4	1.1
27.9	45.6		4360	5125		1479	1947		0.3	0.6
29.9	43.9		4800	4756		1249	1423		0.5	0.84
20.63	51.43		4468	4745		1348	1367		0.59	0.79
28.86	39.38		4469	4964		1119	1567		0.31	0.64
Fig.5e											Fig.5g
TAMs					PD-L1+ in TAMs						TNF-α+IFN-γ+ in CD8+ T cells					TNF-α+IFN-γ+ in CD4+ T cells
EV	USP12	EV;Ccl2;Cxcl1	USP12;Ccl2;Cxcl1		EV	USP12	EV;Ccl2;Cxcl1	USP12;Ccl2;Cxcl1			EV	USP12	EV;Ccl2;Cxcl1	USP12;Ccl2;Cxcl1		EV	USP12	EV;Ccl2;Cxcl1	USP12;Ccl2;Cxcl1
9.18	8.76	14.2	15		62.7	45.1	75.4	72.9			40.3	44.8	19.7	31.5		8.91	8.07	5.18	2.96
12.9	5.84	14.3	8.98		59.7	47.7	58.7	58.2			36.5	47.2	10.1	29.6		9.91	20.3	1.44	4.17
8.28	6.4	14.3	9.2		86.7	59	70	59			21.7	40.5	18.2	35.6		7.73	20.4	4.76	9.88
12.2	6.56	11.8	9.44		70.4	59.8	68	70.1			14.7	42.5	48.1	14.5		3.89	17.7	15.9	5.66
	9.8	16.7	15.4			58.1	84.7	74.9				36.7	5.9	8.72			23.3	2.03	2.33
Fig.5f						Fig.5h						Fig.5i
EV	USP12	EV;Ccl2;Cxcl1	USP12;Ccl2;Cxcl1			GSE31210			GSE30219			sample	USP12_Class	S100A8	MMP12	CXCL8	S100A9	CXCL2	PLAU	IL1RN	CXCL5	CD163	CXCL1	IL6	MMP7	MMP9	CCL5	CCL2	ITGAM	IL1B	NAMPT	CD14
0.363326	0.0875505	3.06797	0.893909			high	low		high	low		GSM748349	Low	5.73169	9.2504	8.64167	6.81529	4.96062	6.69527	5.01946	4.83901	9.00446	5.01878	5.72453	5.42953	6.57074	6.87863	7.53109	5.61677	6.03977	9.67785	8.0687
0.996593	0.0610129	2.77461	0.790204			-1.05656	0.99192		-0.299098	-0.989748		GSM748337	Low	7.56223	7.43592	4.67644	7.59923	3.60964	7.2214	5.23463	4.02108	10.3238	4.94788	6.10762	4.57163	9.47523	8.94716	9.85614	5.82685	5.71146	9.29362	9.96837
0.665588	0.0610129	3.13407	0.75799			-0.0262578	-0.172562		0.556599	-1.11004		GSM748273	Low	11.3924	3.65171	4.88683	11.2363	3.3333	8.28314	8.34465	3.36571	8.40398	4.82384	5.43985	9.9023	5.86496	6.33433	8.34234	7.18438	6.19194	8.57127	9.68525
0.471781	0.939499	2.96019	0.893636			-1.08403	-0.285663		0.209329	0.249026		GSM748110	Low	14.4248	10.6203	10.6716	14.2789	5.47513	9.62221	8.23689	5.76169	8.91785	9.23389	5.21266	8.6675	8.62516	8.80784	7.59486	6.6522	6.25855	11.1766	9.58601
0.198507	0.598507	1.25824	1.88277			0.989803	-0.39069		-0.102581	-0.639848		GSM748323	Low	11.2022	9.73206	9.98509	10.2391	5.01702	8.76211	9.51399	5.48364	8.37232	6.3071	7.30867	6.30138	8.46266	9.06069	8.79708	5.83261	6.90202	10.2045	8.5398
0.446801	0.543484	1.43981	1.40961			0.274047	-0.0307715		-0.538622	1.67179		GSM748200	Low	11.7624	9.95931	10.0149	12.101	10.7844	8.39633	6.85582	5.18235	10.8403	8.98407	7.72493	10.0329	8.93089	10.0372	10.273	7.27753	6.90202	11.1293	10.0093
2.07584	0.242757	1.06054	0.614059			0.129868	2.40439		0.0584977	1.01602		GSM748312	Low	13.4538	9.88783	10.3943	12.867	7.93336	9.94775	9.06626	4.63653	9.65452	9.09376	7.39171	10.7677	9.45102	9.43835	10.5945	6.99427	7.34622	9.87854	9.47536
1.38092	0	1.72471	1.41057			0.633024	-0.42766		1.69714	0.0719829		GSM748319	Low	12.421	8.87196	10.6134	11.2324	6.37843	10.381	9.88917	5.73728	9.92449	8.94979	7.30584	5.37485	8.84543	10.3531	9.83098	6.5908	8.56933	10.5203	9.89507
1.37074	0.38652	0.8768	3.32106			-0.540984	-0.511461		0.107032	0.402612		GSM748338	Low	9.94914	9.50276	10.3792	9.56423	7.52435	8.57155	5.78701	8.48349	10.4289	6.09801	9.86579	8.00207	9.47951	8.99292	9.06792	6.03911	6.63492	9.95901	9.54283
0.622293	0.0180136	2.37097	3.10204			-0.845875	0.0299825		-1.09557	1.47567		GSM748151	Low	14.0024	11.5224	12.0628	13.7368	9.10631	9.90526	10.3853	9.03046	8.74754	11.0918	6.25216	10.9262	8.73152	8.03868	9.37098	6.85002	8.40036	10.465	9.94891
0.439606	0.0446963	1.86853	4.53724			3.73679	1.33014		1.46255	-1.10557		GSM748281	Low	13.8845	10.8846	10.1176	13.7778	8.74899	10.9982	8.7113	7.4533	11.233	8.97029	7.73567	9.66293	8.12653	9.8225	9.37058	7.63069	8.86675	10.2467	11.0113
1.26728	0	1.44012	1.22032			-1.1025	1.02575		1.15191	-0.280942		GSM748113	Low	12.4874	8.22251	8.4607	13.585	6.2205	8.85404	5.31113	5.25225	7.22395	5.13273	7.66019	4.59282	9.31804	7.43996	8.67209	5.29492	5.94262	9.90061	7.74204
1.08827	0.277427	0.778777	1.38815			-0.854837	-0.214969		0.291571	1.4977		GSM748335	Low	10.3343	8.68878	9.07578	8.79258	9.844	7.99611	7.07943	4.88736	7.91042	9.03653	7.82799	8.39601	8.61203	8.03408	7.77507	7.51904	6.86335	9.60624	7.7523
0.486736	0.865178	3.6189	1.24605			-0.895343	-0.416775		0.326002	0.245111		GSM748175	Low	12.1054	11.4762	11.4689	11.4484	8.85613	11.5337	9.76981	11.9803	11.1626	7.86889	8.00896	9.28412	9.21031	10.2888	11.4317	9.1717	7.9376	10.8915	11.1342
0.394976	0.704942	1.28904	1.27127			1.16238	0.310289		1.99023	2.62269		GSM748092	Low	10.4401	12.2428	10.2005	9.4894	8.63024	8.30794	7.22408	7.41611	10.0108	6.99102	8.29534	8.55188	10.4593	9.75857	9.4961	7.15974	7.76322	9.56109	9.886
0.76773	0.643924	0.968208	1.18229			-0.745785	2.20924		0.756577	0.798562		GSM748326	Low	13.9683	10.0373	9.21656	13.437	8.95374	10.6902	11.1807	4.83127	8.91452	8.40694	8.32925	9.74474	7.46417	8.28742	8.97899	5.83587	8.34852	9.77377	8.45854
1.08852	0.615466	3.13482	0.783405			-1.07537	0.871839		-1.18296	-0.665117		GSM748216	Low	14.1629	9.75696	10.5988	14.0155	12.9632	9.10795	8.34687	12.3846	11.192	7.6538	13.1967	4.22886	7.64348	10.0378	7.846	7.46608	11.3857	12.2891	10.4026
0.955268	0.249065	1.47842	1.22111			-0.436399	1.79754		0.511492	0.140754		GSM748148	Low	13.9374	11.5873	10.3426	13.954	7.98214	9.92387	7.57336	7.83408	10.5541	9.63601	7.85164	10.6615	9.28584	11.5865	9.7742	6.71564	7.65494	9.8792	9.83245
0.553164	0.842883	2.23636	1.10115			-1.1025	-0.705217		0.542558	1.44047		GSM748280	Low	13.4489	12.5472	12.8391	12.8558	11.2343	9.24622	9.24543	6.49795	9.95346	10.4893	9.07347	9.89566	9.96047	8.93393	9.3077	6.97222	8.59838	10.7468	9.95941
0.95087	0.550054	4.09429	2.46946			-0.768287	0.461777		3.53294	-0.922245		GSM748279	Low	10.1572	10.6671	10.8816	9.46286	9.87029	7.53083	7.80967	10.3734	10.1857	8.24584	8.21927	7.75333	9.14515	8.34854	8.76702	6.27084	7.54201	10.5753	9.90841
						0.801378	1.34778		0.416838	0.00959811		GSM748186	Low	10.549	6.70226	9.47791	10.4992	10.5431	11.018	7.55245	6.34441	9.89338	7.63413	8.94309	7.65732	8.23761	10.7852	9.81691	6.72563	6.55626	10.0196	9.33748
						-0.844626	0.971995		-0.37528	0.141578		GSM748197	Low	8.06379	9.28346	9.79038	8.26173	6.73042	6.85042	5.5204	11.129	8.29283	5.44271	5.41449	5.2725	8.72047	7.49268	8.39429	5.71932	5.70183	8.13132	8.65448
						-0.417744	0.207529		-0.836741	1.82595		GSM748062	Low	14.1731	8.29259	11.7267	13.6002	7.27673	9.80675	10.2795	10.0199	7.02241	10.2405	8.91994	9.06362	7.94931	6.78704	9.05961	5.67277	8.73493	11.1876	7.94339
						0.889401	1.28052		-1.10675	1.40895		GSM748182	Low	12.4321	10.3356	8.85714	11.0753	10.1	7.57131	8.95499	4.70281	8.06738	7.07137	9.49472	9.20701	9.25794	7.45487	9.94125	6.26139	6.38688	10.0838	7.48463
						0.151967	0.829297		2.04398	0.297008		GSM748221	Low	6.19187	3.313	4.45175	5.95862	3.50374	5.7985	3.87892	3.74323	5.62282	4.75322	5.39801	5.39784	5.51123	5.81656	5.22523	4.87987	5.1784	7.23642	6.49751
						-0.305363	0.29801		-1.08966	-0.29977		GSM748104	Low	10.7103	5.47191	8.73907	9.75764	10.0035	7.55155	7.08434	4.90352	8.97374	8.59467	6.34684	5.70426	7.10812	8.6477	9.62566	7.60211	7.40246	9.5923	9.06828
						0.904967	1.09397		-1.18296	-0.424741		GSM1465995	Low	7.40561	9.85148	6.87732	7.16711	8.30611	6.87457	5.60329	5.88936	8.20557	5.42443	5.5673	5.48017	8.60396	8.80523	7.31285	6.14421	5.64881	9.89905	8.36598
						-0.98115	-0.517051		-0.782521	0.072548		GSM748264	High	10.4221	7.35284	11.2349	9.62972	10.9356	7.91437	6.98472	5.19802	9.09097	8.61766	5.51319	8.71282	7.08296	7.84888	9.51524	7.36721	6.58711	10.8733	9.08598
						-0.680993	0.166119		-0.744439	1.7372		GSM748097	High	13.6931	8.78916	8.02231	13.1891	3.8078	8.9225	10.9698	4.1425	6.07837	5.55857	5.85714	5.77107	7.0781	5.58893	6.47431	4.77466	6.11608	10.2198	7.14359
						-0.770476	0.401733		-1.02086	-0.634347		GSM748086	High	8.17251	4.20735	7.36968	10.8657	11.2585	7.84953	5.31998	3.9218	7.36705	9.09336	6.11342	10.3397	5.82375	8.91793	7.35277	6.73148	6.42105	9.78287	7.29788
						-0.327111	-1.1025		-0.994395	-0.774562		GSM748117	High	11.5319	6.97155	10.4366	12.3586	5.90861	10.7688	10.5037	4.8561	9.29353	8.42399	6.07928	6.96137	5.48192	8.93251	8.85757	4.68158	7.95347	10.5977	8.89711
						-1.1025	-0.0555797		-1.00563	0.556696		GSM748239	High	10.7457	8.0514	9.3357	9.95377	8.31497	11.8383	6.36784	5.62874	10.5418	9.19069	7.38077	7.38432	11.2331	9.2025	9.2772	6.58264	6.88499	10.6819	9.54513
						-0.380162	0.954687		1.03358	0.592452		GSM748130	High	9.30854	6.59759	6.61194	9.40458	8.80998	7.539	7.90311	8.27811	8.49852	5.58973	5.45282	8.54856	8.68948	7.58859	8.40593	7.11603	5.7971	9.76504	8.2204
						-0.778779	2.27152		0.798622	-0.754619		GSM748223	High	6.59171	3.78613	3.45073	6.44777	3.55757	4.92499	3.32545	3.54509	5.58812	4.97567	4.895	4.26117	5.37487	5.94825	5.49365	4.13054	4.67206	7.73092	8.51573
						-0.240926	-0.909505		-1.07607	0.819897		GSM748131	High	9.03537	5.37636	7.23779	11.1701	7.54592	8.72745	8.15175	3.77127	10.1065	5.33814	6.30863	9.95544	8.82217	10.8751	9.79698	7.5414	7.22156	10.6193	9.59111
						-0.733666	-1.06798		-0.909773	-0.870342		GSM748180	High	8.98759	8.54814	5.4098	8.62893	7.9075	7.21424	5.98936	4.91688	8.95404	6.33263	5.24433	10.4893	8.95273	9.01215	8.17141	7.38145	6.24938	8.95796	8.43201
						-0.701207	-0.264578		-0.749912	-0.87631		GSM748228	High	7.58166	3.78572	4.86998	6.81451	3.68363	5.16182	4.25974	3.6154	6.41348	5.03271	5.06502	4.72402	5.24781	6.38676	7.36067	5.1271	5.46879	7.6299	8.37999
						-0.455656	0.152445		-0.95139	2.41092		GSM748297	High	9.46813	11.5687	10.418	8.74177	6.59652	7.20077	6.93864	5.4306	9.1105	5.05706	7.18744	7.00739	7.52215	8.03708	8.85496	5.9511	6.85506	9.72623	9.03534
						-0.111224	1.35476		-0.839147	-0.909406		GSM748266	High	6.14436	3.68839	4.81391	5.90933	4.42391	5.56083	4.75357	4.23844	4.86225	4.60758	5.60947	5.39615	5.48751	5.88253	5.85655	4.16553	5.81927	7.80223	7.00728
						0.974248	1.15268		-0.325336	0.227708		GSM748344	High	5.3165	9.60402	5.24876	6.13655	3.27091	4.4454	3.72731	3.62854	7.05852	4.54203	5.08673	4.07885	6.98966	7.1009	4.76189	4.53578	5.01401	8.77314	7.31868
						-0.926083	3.36054		-0.961722	0.859999		GSM748274	High	5.09031	4.04491	3.61839	5.70887	3.81171	5.76887	4.0261	3.41358	6.76299	4.17524	5.57811	3.624	5.45695	5.91488	7.38162	5.03639	4.83501	7.81201	7.87264
						-0.246614	-0.338277		-1.06677	-1.18296		GSM748268	High	5.45092	4.80062	6.84429	6.60483	4.40056	5.20578	4.62375	4.12146	5.6778	5.77947	5.39331	5.97796	5.23313	6.3043	5.39262	4.34816	5.19811	7.826	7.30093
						-0.49766	1.81619		-0.912672	-0.298313		GSM748225	High	8.8986	3.07306	6.64726	8.02983	5.30373	6.05436	4.33648	4.73701	7.22439	4.83567	6.79639	4.82325	5.92574	6.3238	7.6991	4.52911	5.70153	7.93417	8.81219
						-0.206619	-0.806023		-0.782798	1.09796		GSM748224	High	8.27244	4.18341	4.39714	6.99982	3.63384	4.81893	4.2821	3.91769	7.08025	4.41228	5.21581	6.67661	5.73758	6.39595	6.6659	4.7879	5.32711	7.89115	8.67978
						-0.270634	-0.821498		-1.18296	1.09618		GSM748227	High	5.40743	3.83723	4.17605	6.43475	3.38752	4.68243	3.36945	3.37008	4.88156	4.63269	4.34156	4.06351	5.88654	6.54929	5.90119	3.57355	5.5399	8.10795	7.8516
						-0.438901	-0.352315		-0.997559	0.430078		GSM748269	High	12.4234	4.22892	8.07857	10.6616	5.07051	7.57509	7.90195	6.37437	7.22869	5.98746	5.54661	3.83685	6.70209	5.96047	7.53148	5.8085	5.75039	8.68338	8.23644
						-0.735003	-0.433764		-1.07689	1.79145		GSM748222	High	8.49434	9.18773	9.99383	8.30905	5.06152	7.15513	7.03123	7.37251	6.97951	7.14513	6.62404	4.58821	6.57819	6.86999	7.96849	5.1271	7.88786	8.40641	7.96426
						-1.1025	0.777362		-0.992358	-0.640901		GSM1465996	High	5.0851	10.8132	8.78236	5.61225	4.3706	5.87221	3.92478	3.62696	5.76017	4.71397	5.40568	4.53677	9.17705	5.23465	7.15659	3.57416	5.31729	8.95429	6.02311
						-1.1025	-0.910999		0.154078	0.20835		GSM748259	High	5.60364	4.14888	4.22459	5.91733	2.6743	4.93021	3.78489	3.21799	5.36323	4.43484	4.94126	4.43486	5.98862	5.82775	7.43007	4.04005	5.45844	8.23056	7.24961
						-0.674608	1.42578		-0.125426	1.03723		GSM748261	High	4.97231	3.41221	3.85272	6.42602	3.70384	5.04391	3.82046	3.59745	6.29411	4.27428	5.53919	4.37052	4.76227	5.7279	5.58176	4.87546	5.3649	8.0899	7.53137
						-0.749318	-0.340076		0.58617	-0.108977		GSM748263	High	5.399	5.02186	4.59007	6.27064	3.27977	4.67869	3.48922	3.29638	5.71815	4.69162	4.28355	3.34668	5.74571	5.71843	5.92955	4.21149	5.25049	8.43571	7.87706
						-0.798216	-0.998536		0.389313	1.10353		GSM748226	High	7.37548	3.37114	3.65818	7.1248	3.49906	4.73498	3.61789	3.77335	5.76477	4.64472	5.09141	4.02747	5.38014	6.21907	6.93975	3.43933	5.36698	8.30599	8.75403
						-1.1025	0.64774		-0.402418	0.833888		GSM748267	High	4.62767	4.04267	4.48899	6.34352	3.16038	4.72826	4.0123	3.29336	4.81915	4.05375	4.66101	3.41786	4.91169	5.37257	5.51604	4.21386	5.45421	7.52333	7.16742
						-0.848518	-0.234647		-0.0555311	-0.637155		GSM748260	High	6.80056	4.28607	5.28088	6.51634	5.71853	5.4567	3.68793	4.56641	7.70686	4.76772	5.13138	6.74298	5.70701	6.25035	5.99139	4.64703	5.9395	8.14736	7.3643
						-1.1025	0.0969604		-1.18296	-0.205264
						-0.445063	-0.14715		-1.10708	-0.77062
						-0.938407	2.2461		1.32309	0.157978
						-0.335192	-0.591104		-0.970192	0.173964
									-0.840866	-1.15656
									0.301191	0.920976
									-1.18296	-0.039338
									0.732434	2.33444
									-0.911498	-0.33398
									-0.313193	-0.721743
									-1.12713	-0.513274
									-0.201321	-1.06802
									-1.05627	-0.0371529
									-0.791407	-0.329115

## Sheet: Figure 6
Fig.6a
shUSP12	-	-	-	-	-	-	-	-	-	-	-	-	-	-	-	-	-	-	-	-	-	-	-	-	-	-	-	-	-	-	-	-	-	-	-	-	-	-	-	-	-	-	-	-	+	+	+	+	+
anti-PD-1	-	-	-	-	-	-	-	-	-	-	-	-	-	-	-	-	-	-	-	-	-	-	+	+	+	+	+	+	+	+	+	+	+	+	+	+	+	+	+	+	+	+	+	+	-	-	-	-	-
0	0	0	0	0	0	0	0	0	0	0	0	0	0	0	0	0	0	0	0	0	0	0	0	0	0	0	0	0	0	0	0	0	0	0	0	0	0	0	0	0	0	0	0	0	0	0	0	0	0
14	0.045	0	0	0.03	0	0	0.01	0	0.005	0.005	0	0	0.03	0.1	0	0	0	0	0	0	0	0	0.005	0	0.03	0	0.06	0.02	0	0	0.005	0	0	0	0	0.005	0.02	0.005	0.005	0.02	0.005	0	0	0	0.08	0.08	0	0.08	0.045
18	0.045	0	0	0.045	0	0	0.04	0.005	0.005	0.005	0	0	0.02	0.1	0	0	0	0	0.02	0	0	0	0.005	0	0.045	0	0.02	0.005	0	0	0.005	0	0	0	0.01	0.02	0	0.005	0	0	0	0	0	0	0.08	0.03	0.005	0.06	0.08
21	0.08	0	0	0.045	0	0	0.18	0.06	0.005	0.005	0	0	0.175	0.32	0	0	0	0	0.02	0	0	0	0	0	0	0	0.045	0.02	0.005	0	0.005	0	0	0	0.02	0.15	0	0	0	0	0	0	0	0	0.48	0.315	0.005	0.225	0.2
24	0.18	0.08	0	0.125	0.08	0	0.455	0.225	0.005	0.005	0	0	0.15	0.36	0	0	0.005	0.005	0.06	0	0	0	0	0	0	0	0.12	0.03	0.005	0	0.005	0	0	0	0.03	0.15	0	0	0	0	0	0	0	0	0.70875	0.528	0.03	0.455	0.28
28	0.225	0.12	0.005	0.24	0.08	0.005	0.75	0.245	0.06	0.005	0	0	0.21	0.315	0	0	0.03	0.045	0.1	0	0	0	0	0	0	0	0.1	0.045	0	0	0.06	0	0	0	0.045	0.15	0	0	0	0	0	0	0	0	0.6	0.45	0.15	0.52	0.35
31	0.28	0.24	0.005	0.24	0.18	0.005	0.58	0.245	0.045	0.14	0	0	0.315	0.44	0.005	0	0.245	0.28	0.06	0	0	0	0	0	0	0	0.075	0.01	0	0	0.06	0	0	0	0.03	0.15	0	0	0	0	0	0	0	0	0.98	0.5	0.2	0.7	0.455
35	0.375	0.36	0.005	0.27625	0.27625	0	0.675	0.27625	0.08	0.2	0	0			0.005	0	0.28	0.28	0.1	0	0	0	0	0	0	0	0.12	0.03	0.02	0	0.06	0	0	0	0.03	0.15	0	0	0	0	0	0	0	0	0.91	0.5525	0.25	0.56	0.51
38	0.4	0.385	0.045	0.32	0.28	0	0.88	0.44	0.2475	0.425	0	0			0.005	0	0.42	0.54	0.18	0	0	0	0	0	0	0	0.24	0.125	0.06	0	0.1	0	0	0	0.02	0.08	0	0	0	0	0	0	0	0	0.975	0.91	0.51	0.75	0.51
42	0.54	0.44	0.09	0.48	0.405	0	1.04	0.528	0.21	0.43125	0	0			0.005	0	0.63	0.7	0.21	0	0.06	0	0.02	0	0.045	0	0.4	0.125	0.1	0	0.15	0	0	0	0.005	0.15	0	0	0	0	0	0	0	0	1.2	1.02	0.455	1.02	0.75
45	0.825	0.625	0.125	0.715	0.605	0	1.5	0.7	0.36	0.54	0	0			0.125	0			0.24	0	0.21	0	0.045	0	0.08	0	0.55	0.28	0.125	0	0.5	0	0	0	0	0.15	0	0	0	0	0	0	0	0	1.4	1.19	0.495	1.26	0.9
D31
shUSP12	-	-	+	+
anti-PD-1	-	+	-	+
	0.28	0	0.98	0.36
	0.24	0	0.5	0.18
	0.005	0	0.2	0
	0.24	0	0.7	0
	0.18	0.075	0.455	0.175
	0.005	0.01	0.01	0.12
	0.58	0	0.125	0
	0.245	0	0.03	0.225
	0.045	0.06	0.315	0.03
	0.14	0	0.21	0.21
	0	0	0.02	0
	0	0	0.005	0
	0.315	0.03	0.03	0.56
	0.44	0.15	0.045	0.715
	0.005	0	0.1	0
	0	0	0.15	0
	0.28	0	0.315	0
	0.28	0	0.315	0
	0.1	0	O.39	0.005
	0	0	0.315	0.005
	0	0	0.06	0.21
	0	0	0.65	0.06
[truncated: 39 more columns]

## Sheet: Supplementary Fig. 1
Fig.s1a					Fig.s1b									Fig.s1c			Fig.s1d											Fig.s1e
					TCGA-LUAD				GSE31210					N	T		TCGA-LUAD						GSE31210					Mock	SB431542	SIS3	CMYCi	WP1066	API-2	RAPA	U0126	ERKi	SB203580	JNKi
Gene_symbol	log2FC	P Value			Gene_symbol	log2FC	P Value		Gene_symbol	log2FC	P Value			4.96812	4.45715		N	STAGE I	STAGE II	STAGE III	STAGE IV		N	STAGE I	STAGE II			0.989239	0.957262	1.71383	1.33503	1.33503	2.42066	3.16668	0.947905	0.897592	0.947719	0.747541
Usp49	2.16328	2.11601e-16			OTUD1	-2.02242	6.88e-92		USP31	-0.920105	2.56e-14			5.14568	5.7338		5.42322	3.93998	4.06596	5.64776	5.33958		10.169	9.66706	9.06929			1.01611	0.981231	1.7208	1.19814	1.36058	2.53281	3.18461	0.875688	0.907883	1.12358	0.987826
Usp11	1.33932	2.20316e-08			USP44	-1.05202	1.66e-13		OTUD1	-0.870394	2.84e-15			5.66393	3.73076		5.68694	4.55013	4.32961	3.8049	4.19676		10.064	9.33054	8.99386			0.994846	1.14487	1.5	1.89651	1.41315	2.51551	2.89919	1.26883	1.18071	1.17748	1.1096
Uchl1	1.2084	2.60833e-07			USP2	-0.956278	1.58e-12		ATXN3	-0.845024	1.63e-13			5.46029	4.65275		5.26154	4.5756	3.54973	4.70277	4.60114		9.61112	9.09985	8.843
Usp25	-0.80328	2.29834e-05			TNFAIP3	-0.927967	3.71e-11		USP53	-0.799335	1.75e-09			5.27788	5.37191		5.74994	5.466	4.84343	4.96301	4.96397		10.0375	9.66401	9.24112
Usp12	-0.695607	0.000214811			USP12	-0.875446	8.71e-27		USP9Y	-0.645821	0.317183			5.65814	4.9014		5.68563	3.99994	4.67619	4.43946	5.24029		10.2242	9.33339	9.11271
Usp2	1.35132	0.000404628			USP54	-0.779151	6.35e-12		USP12	-0.600905	2.5e-12			5.90535	4.32634		5.61047	4.66043	4.52446	5.30889	4.83448		9.97767	9.22459	9.1747
Usp13	-0.753089	0.000519902			USP51	-0.597531	9.74e-09		OTUD7A	-0.585049	8.39e-13			5.10441	2.85482		5.80173	4.91316	5.08187	4.89874	4.85276		9.77627	9.2765	8.90062			Fig.s1f					Fig.s1g
Cyld	-0.62286	0.000717547			USP25	-0.487136	4.01e-08		TNFAIP3	-0.485891	0.00391061			5.45875	4.30036		6.32142	4.40523	5.13673	3.60042	4.48626		10.0743	9.2533	8.73618			DMSO	API2	RAPA			API2:	-	10uM	25uM	50uM	100uM
Usp10	0.756429	0.00221279			CYLD	-0.434606	2.36e-07		ZRANB1	-0.394669	1.58e-07			5.19115	3.78022		5.58882	4.42409	5.63962	4.51631	5.53401		10.1067	8.77131	9.91025			23.0798	60.0694	50.3348				19.9806	34.1053	39.2789	50.225	71.9055
Usp53	-0.607753	0.00351408			USP13	-0.425897	0.00013		USP2	-0.34388	0.0196588			4.91473	4.40152		6.02	5.09611	4.98179	4.18551	4.56249		9.95896	9.02582	8.91032			21.9953	57.9476	48.0479				19.9071	32.4705	37.9799	48.5394	65.0486
Usp16	-0.463018	0.0123835			USP53	-0.418148	2.64e-05		USP45	-0.329454	5.57e-05			4.78492	4.3168		5.91686	5.07301	5.19238	5.14885	4.6145		9.85618	9.33673	9.33518			21.2751	56.4774	46.7132				19.2136	31.6852	36.0777	47.4721	60.4487
Usp54	0.632516	0.0129261			USP11	-0.392813	2.16e-05		USP33	-0.271565	8.69e-06			5.01851	4.17172		5.81453	5.50261	3.70087	5.70476	4.54592		9.88535	9.71588	9.40289
Usp33	-0.427232	0.015252			ZRANB1	-0.347846	7.68e-06		USP30	-0.207441	0.0144115			5.64259	4.50271		5.64125	4.11968	4.63872	4.0311	4.88181		10.0939	9.43091	8.78577
Yod1	-0.53493	0.0169387			OTUD7A	-0.333946	1.02e-13		USP22	-0.191395	0.0170282			5.75003	4.75965		5.53619	4.31339	4.93819	4.74359	3.82058		10.1519	9.35019	8.88549
Otud1	-0.449762	0.0200174			USP8	-0.294548	7.7e-06		OTUD4	-0.186614	0.000156			5.07467	4.09637		5.88048	4.84258	4.01307	4.46724	4.84546		9.92926	9.24317	8.99079			Fig.s1h
Usp1	-0.380689	0.0228688			OTUD4	-0.28119	0.000438		VCPIP1	-0.180166	0.0233639			5.33805	5.12025		5.67157	4.91204	5.61619	4.62395	5.09587		9.77843	9.94729	9.19576				DMSO			API2
Usp40	0.563396	0.0271678			USP47	-0.244611	0.00203319		USP44	-0.165042	0.407255			5.82147	3.88278		5.21316	4.27188	3.72139	3.69933	4.15436		9.81527	9.46483	9.37987			D	10.3374	9.79067	9.55584	9.36723	9.05777	8.82189
Tnfaip3	-0.373819	0.0279366			ATXN3	-0.243799	0.000123		USP8	-0.161759	0.00494959			5.24015	4.12617		5.15368	5.28112	4.45741	4.42103	5.19861		9.8832	9.62699	8.8228			C	9.6123	9.21347	9.01139	10.2107	9.69759	9.5064
Usp22	0.51686	0.0437359			USP30	-0.226432	0.000143		SENP3	-0.148833	0.0146102			4.93014	3.96528		6.39635	4.51635	4.89125	5.64046	5.04671		9.21803	9.5441	9.75143			B	9.42239	9.39889	9.34202	9.62231	9.54883	9.47569
Usp45	-0.298614	0.0768023			USP16	-0.189464	0.0025436		USP51	-0.143571	0.321027			5.86955	4.96566		5.9982	4.86375	5.63286	4.93748	5.25339		9.62673	9.02607	9.00649			A	24.1292	23.089	22.5584	33.7522	32.5179	31.8358
Usp46	0.497023	0.0806158			OTUD7B	-0.156764	0.0820805		USP32	-0.13267	0.0748576			5.50914	4.89382		5.21398	3.57038	4.40297	4.55454	5.2637			9.22577	9.11351
Usp15	-0.270919	0.0874854			JOSD2	-0.154975	0.172919		USP13	-0.126426	0.472334			5.40137	5.74162		5.8765	5.09199	4.88081	3.99952	4.65293			9.10511	8.52228
Usp48	0.44976	0.0938411			USP33	-0.141905	0.0275595		MYSM1	-0.125055	0.137938			5.97537	3.72377		5.52484	4.67086	5.22237	4.55139	5.21021			9.1715	9.2685
Otub2	0.473419	0.0953691			USP4	-0.137874	0.0274628		COPS5	-0.110033	0.169118			5.15287	4.04562		5.78968	5.1706	4.37366	5.64527	5.10912			9.1599	9.00132
Usp30	0.451653	0.0978357			USP22	-0.120911	0.191795		USP4	-0.0973115	0.124832			6.44371	3.95035		5.17077	4.85082	5.27278	5.08192	4.62181			9.33696	8.92665
Vcpip1	-0.23326	0.124724			TNIP1	-0.117735	0.139589		USPL1	-0.0901802	0.188163			5.50441	5.37762		4.9902	4.13604	4.42663	4.79476	3.37588			9.20694	9.2711
Atxn3	-0.249722	0.130636			EIF3F	-0.103339	0.0799828		USP46	-0.0739996	0.467543			5.43635	3.66201		5.03766	4.19952	4.3049	4.74234				9.00844	9.1784
Atxn3	-0.249722	0.130636			USP19	-0.0998047	0.181722		BAP1	-0.0540075	0.298927			5.4222	4.05088		5.68796	4.51363	4.59938	4.52228				8.78353	8.90461
Tnip1	-0.209261	0.141016			USP38	-0.0961959	0.16542		AHSA2	-0.040116	0.742968			4.53274	4.93992		5.89545	4.98855	4.31467	4.91105				8.39551	8.77289
Otud3	-0.252643	0.161396			BAP1	-0.0793265	0.264376		USP36	-0.0281132	0.707454			4.93892	5.03034		5.96356	5.30485	4.74857	4.56702				9.23481	9.72603
Usp3	0.391188	0.168554			USP9Y	-0.0487363	0.825973		USP47	-0.0250357	0.680394			5.73413	4.93319		6.14122	4.91928	5.078	4.98528				9.28585	8.6433
Usp9x	-0.183286	0.188028			OTUD3	-0.0310419	0.794719		USP34	-0.0249915	0.581054			5.6465	5.17761		4.89326	4.12601	4.22056	4.24753				9.39538	9.01553
Otulin	-0.197577	0.188923			USP15	-0.0228134	0.704198		USP20	-0.0247114	0.701371			5.36987	4.0137		4.54807	4.84059	4.55789	5.29557				9.3961	9.1848
Senp3	0.363874	0.199853			USP46	-0.00931118	0.90641		USP19	-0.0244371	0.569167			5.54579	4.44091		4.82253	4.9971	4.63274	2.36085				9.69354	9.95556
Usp31	-0.181706	0.208796			USP29	-0.00526063	0.0683419		OTUD3	-0.019265	0.8716			4.61475	3.34852		5.6131	3.9409	4.99955	4.27328				9.70188	9.55569
Vil1	-2.48278	0.225712			USPL1	0.00129793	0.984085		USP25	-0.0176821	0.817873			5.39325	4.35722		6.28077	4.40381	5.16955	4.99645				9.86883	10.1782
Usp5	0.337068	0.242244			OTUD5	0.00260634	0.973155		PAN2	-0.0138554	0.881775			6.42514	4.75967		6.03184	4.34841	5.59822	4.21496				9.46865	9.82608
Stambp	0.347906	0.254979			ATXN3L	0.00504403	0.367952		USP11	-0.00205439	0.982524			5.51577	4.28377		5.6402	4.46283	4.87531	4.39216				9.39542	9.73354
Uchl5	0.350345	0.255109			USP34	0.0157405	0.887987		USP24	0.00247469	0.973655			5.76571	4.90543		5.69761	6.18876	4.47486	4.53641				9.43859	8.90886
Mysm1	-0.16111	0.268204			USP26	0.0164452	0.0313105		UFD1L	0.0144231	0.876561			5.26753	4.35208		5.78232	4.88281	5.17871	3.49956				9.06774	9.71604
Josd2	-0.148779	0.286052			USP20	0.0747043	0.374486		USP16	0.0339613	0.635154			5.86706	4.33177		5.12761	4.59824	5.19807	5.49038				9.53546	8.76918
Usp19	0.314639	0.287787			USP3	0.0817517	0.210661		USP7	0.0422779	0.554059			5.594	4.14279		5.81922	4.82731	5.08721	4.65976				9.20621	9.13075
Usp7	-0.125624	0.291712			SENP3	0.106804	0.0899442		EIF3F	0.0474255	0.436405			5.55639	5.30138		5.78149	4.52918	4.05193	5.10192				8.81056	8.96026
Cops5	-0.0866303	0.390743			USP32	0.114458	0.18345		ATXN3L	0.0623115	0.021684			5.77224	3.83028		5.61576	4.68611	4.42309	4.62713				8.9378	8.77486
Uspl1	0.287481	0.409574			USP7	0.139464	0.0489692		USP29	0.07572	0.0201081			5.07193	5.20384		5.79854	4.84523	4.55852	3.43785				9.47596	8.51994
Usp42	-0.0831063	0.411055			USP9X	0.146535	0.0895283		OTUD7B	0.0763781	0.36572			5.54508	4.16906		5.93719	4.71546	4.27979	4.10652				9.40685	8.95894
Usp35	0.280978	0.440943			VCPIP1	0.146626	0.0611647		USP10	0.0780884	0.299622			5.26899	3.70113		5.81734	6.04531	4.91769	5.58813				9.52129	8.61771
Pan2	0.239927	0.500683			USP24	0.148342	0.0728994		JOSD2	0.0795265	0.0296689			6.56293	4.51562		5.38865	5.06799	5.16584	4.58799				8.69035	8.86048
Usp20	-0.0568249	0.498341			PAN2	0.175147	0.094764		USP37	0.0804195	0.240169				4.26939		5.89289	5.23649	4.83431	4.41372				10.0159	9.55088
Otub1	0.231233	0.510442			USP1	0.177634	0.0316745		USP26	0.0873768	0.00599623				4.01897		5.16509	4.73034	5.04782	4.55937				9.53237	9.17132
Usp43	-0.0848706	0.51953			USP31	0.186286	0.0370235		USP43	0.0978157	0.262937				4.29738		6.03333	4.82342	5.89257	5.42441				9.43698	8.82763
Usp18	-0.0128563	0.603241			USP40	0.1863	0.0232836		USP54	0.108057	0.482304				4.8531		5.32397	3.98459	5.23267	3.81289				9.78343	8.61619
Usp34	-0.00616133	0.633841			USP36	0.195042	0.0177174		USP49	0.118912	0.200545				3.65483		5.49541	4.68995	5.25211	5.23587				9.0116	9.30136
Psmd14	-0.0035677	0.639823			USP45	0.224537	0.00295963		USP1	0.128313	0.0645965				5.07135		5.1435	5.49205	4.54089	5.16925				9.19347	8.89498
Otud7b	0.183331	0.671767			OTUB1	0.25385	0.00163504		TNIP1	0.131401	0.0481693				5.53386		5.58833	5.39383	4.51177	4.88213				9.86958	9.25355
Eif3f	0.180194	0.677713			USP42	0.260363	0.000933		USP38	0.13635	0.0669803				4.26473		6.41548	4.94293	4.22796	4.60407				9.37996	9.08857
Usp21	0.178722	0.69849			MYSM1	0.278268	0.0082325		USP42	0.158912	0.0188812				4.36207		5.15433	5.26154	4.64483	4.47873				8.79244	9.08036
Usp47	0.0192111	0.719416			USP49	0.278638	0.0029296		USP35	0.162298	0.0198483				4.15384		5.07331	4.45904	4.70816	3.90469				9.56434	9.26224
Usp28	0.17267	0.724005			USP37	0.294285	0.0018896		USP48	0.180404	0.0112095				4.61645			4.64276	4.92799	3.70365				9.48531
Zranb1	0.0191419	0.732503			USP5	0.30166	0.000533		USP9X	0.184133	0.00068				4.45962			3.8822	4.72725	4.27898				9.29411
Usp38	0.0199051	0.748767			USP10	0.317752	4.71e-06		USP5	0.188452	0.000851				4.72408			4.80633	4.53925	4.97177				9.48099
Otud5	0.159698	0.755088			USP43	0.321787	0.0015381		USP40	0.201897	0.0287053				4.77157			4.4204	4.41772	5.2138				9.57478
Usp24	0.155846	0.770727			USP48	0.328203	3.34e-06		USP39	0.244015	0.000516				4.93872			4.75667	4.21011	4.51826				9.41912
Usp39	0.0341681	0.777383			COPS5	0.406818	1.22e-08		OTUD5	0.265508	7.45e-09				4.91371			4.09137	4.69101	4.07302				9.35993
Usp14	0.148464	0.798278			USP14	0.453985	1.1e-09		CYLD	0.274435	0.00467169				4.95654			4.76996	5.34592	4.94774				9.59692
Brcc3	0.155601	0.811836			STAMBP	0.459415	2.26e-16		USP14	0.282433	0.00196275				3.43053			4.64787	5.12772	5.14745				9.89057
Bap1	0.0455087	0.819319			USP35	0.472324	2.51e-08		YOD1	0.283375	0.00961038				4.60527			4.84976	5.21886	5.02055				8.97034
Usp32	0.0513069	0.843687			USP39	0.498319	5.13e-15		USP28	0.327449	0.000794				4.17435			4.17142	5.40302	4.50156				9.40936
Usp8	0.135598	0.846274			OTULIN	0.508181	2.25e-08		USP3	0.335039	4.35e-06				4.13907			4.19433	4.15421	4.16283				9.30658
Usp4	0.129258	0.868163			YOD1	0.541967	6.89e-08		USP21	0.344454	2.84e-05				4.87679			3.81202	5.63642	5.61708				9.52236
Uchl3	0.138714	0.868506			USP18	0.584449	1.43e-07		STAMBP	0.35242	3.64e-07				4.05417			4.66192	4.24787	5.07777				9.03733
Usp37	0.107172	0.957068			UCHL5	0.598307	3.35e-18		UCHL3	0.411837	0.00194255				4.78234			3.92159	5.15804	4.80483				9.11305
Otud7a	-0.160573	1			UCHL3	0.629945	1.51e-15		PSMD14	0.430291	5.13e-06				5.02892			4.1192	5.38105	4.71423				9.25476
Usp36	0.11247	0.936845			USP28	0.656737	7.88e-13		BRCC3	0.627352	2.27e-08				4.58845			3.20927	3.51728	5.16116				9.81225
Otud4	0.0925239	0.996342			USP21	0.6869	5.53e-16		OTULIN	0.637488	3.68e-08				4.36611			4.62343	3.91881	5.37292				9.01931
					BRCC3	0.69586	2.85e-18		USP18	0.654898	7.13e-06				5.23561			5.30588	3.45064	5.24066				9.55935
					OTUB2	0.753733	6.41e-16		OTUB2	0.673728	9.72e-08				5.18871			6.74703	4.76632	4.61474				9.37659
					PSMD14	0.76759	9.74e-23		UCHL1	0.754756	0.00181348				4.70537			5.16413	5.54122	4.34377				9.04046
					UCHL1	1.88284	2.32e-09		UCHL5	0.783623	3.18e-10				5.66132			5.32281	5.27009	3.97057				9.05024
															4.46993			4.41959	4.21846	5.83806				8.73175
															4.54391			4.51405	4.79487	3.51416				8.66367
															4.2541			5.5653	5.27959	3.95644				8.89281
															3.98608			4.96291	4.72524	3.75886				9.48675
															5.04633			4.3233	4.35763	4.84668				9.58589
															4.60981			5.7152	3.662					9.69553
															4.50362			4.15323	6.7516					8.79481
															4.99745			5.19914	4.40255					9.8045
															4.69604			3.13822	4.71731					9.46341
															4.44302			5.08312	5.18136					9.92674
															3.45778			5.63222	4.23005					9.44483
															4.91186			3.60386	4.96671					9.02436
															4.33063			4.0222	4.16478					9.56717
															4.7866			4.89294	4.57456					9.88962
															4.2069			4.2016	4.47272					9.48822
															4.52994			5.19737	5.05709					9.55708
															5.05102			4.80679	3.58725					9.85066
															3.78507			3.92019	4.78964					9.45734
															4.10018			4.30775	4.89229					9.79719
															4.49142			4.44783	4.70956					9.86211
															4.7297			6.31044	4.95653					9.32414
															3.66039			4.78372	4.18989					9.40999
															4.25993			4.89513	5.14761					9.27724
															4.4721			4.75325	3.8544					9.26915
															4.38813			4.32993	4.73062					9.72499
															4.81417			5.1191	3.94893					8.95045
															5.09365			4.87424	4.68075					8.2626
															5.9452			4.44804	3.84852					8.97782
															4.3943			4.89237	4.74629					9.7225
															4.53575			3.92419	4.14226					9.65259
															4.56371			5.37014	4.3486					9.29417
															4.14166			4.54654	4.162					10.108
															4.59528			3.96578	6.09598					9.13359
															4.68674			5.04703	5.67839					8.97602
															4.3387			4.52369	4.29828					9.46463
															4.95869			4.63143	4.66096					9.24963
															5.20309			4.84017	5.02082					9.22095
															4.31027			4.93651	4.98692					8.86906
															4.57258			5.40459	3.99174					8.84527
															4.79814			4.38231	5.41323					9.13302
															4.4757			4.39866	4.44901					9.46685
															3.60445			5.23893	3.60055					10.0863
															4.49521			4.44222	4.99161					9.29245
															4.73556			4.99695	4.4915					9.35927
															3.86575			5.41356						9.61773
															4.3396			5.1161						9.48329
															5.14038			4.7521						9.0558
															4.54429			4.98195						9.10737
															5.08535			5.17959						9.4154
															5.19637			5.50093						9.67343
															4.66247			4.46986						9.18166
															3.86228			4.83244						9.68984
															4.14661			5.27133						9.56721
															4.04909			5.19192						9.34375
															3.48426			4.90694						9.89743
															4.95898			4.53782						9.44352
															4.48643			4.64653						9.40402
															4.34344			4.64358						9.98602
															3.81122			4.65771						9.27612
															4.40147			4.05339						9.46069
															4.33106			4.23731						9.35989
															4.7479			6.14472						9.88275
															4.06358			4.40794						9.29689
															4.20533			5.07179						9.89387
															4.57213			4.93432						9.38975
															3.82922			4.71657						9.23099
															5.10616			3.59719						9.56974
															4.43955			4.86266						9.61687
															4.35143			4.4546						9.03427
															4.19746			5.47623						9.25744
															4.87915			4.83075						10.0788
															4.69348			6.03467						10.0884
															4.53083			5.10865						9.1902
															4.20296			4.49661						9.34472
															3.57338			6.17296						9.39056
															5.11935			5.37026						9.63509
															5.15613			5.51101						9.21098
															4.36808			4.93093						9.55287
															5.37855			6.0912						9.63441
															5.11549			3.88708						9.49592
															4.33977			5.1678						9.28425
															4.31041			6.0046						9.42007
															3.69352			5.67711						9.23784
															5.78962			4.76455						9.23886
															5.32749			4.69282						9.58235
															5.4417			5.37062						9.14693
															4.89237			5.35488						9.36036
															5.28508			4.6009						8.87934
															4.41376			4.31594						9.42046
															5.2169			4.55263
															5.32171			5.31172
															4.47702			5.44758
															5.1257			5.18647
															3.74336			4.93149
															5.11893			5.73366
															4.06626			4.98213
															3.93553			5.32777
															5.08159			4.8317
															4.13082			5.63381
															4.52738			5.19938
															4.91647			4.40197
															4.3088			4.8452
															4.8807			4.62719
															4.72568			5.09367
															3.57645			4.78266
															4.90367			5.14787
															5.12594			5.10937
															4.77331			4.32309
															5.2404			4.59867
															4.42815			4.43492
															4.12596			4.63811
															4.86519			3.79999
															5.16827			5.21864
															4.78101			4.95093
															5.53352			4.09753
															4.60517			4.77285
															3.83972			4.17214
															5.92118			3.97356
															5.46741			5.38363
															4.71346			5.05947
															4.65938			4.78528
															3.96323			4.35298
															4.49941			5.12238
															4.14942			4.68015
															4.1382			5.01296
															4.14148			4.16495
															3.50949			4.31817
															4.16864			5.45489
															4.79473			4.94016
															4.06995			4.74568
															4.13561			4.48085
															4.6532			5.03439
															5.19665			5.48354
															4.01433			4.79112
															3.99864			5.60993
															3.96051			4.34933
															3.98008			5.22761
															5.24668			5.84472
															3.929			4.84087
															3.82952			4.08896
															4.90527			5.13834
															4.19289			4.22438
															4.4459			4.7484
															4.44913			4.26346
															3.96898			4.07981
															4.3109			3.71973
															3.485			3.88088
															4.96021			3.84554
															4.02847			4.60554
															4.87188			4.94531
															4.39394			5.80178
															4.71678			4.75285
															4.92515			5.43824
															4.16258			4.58257
															4.86086			3.50194
															4.21743			4.62667
															5.00622			5.02715
															5.36752			4.60065
															4.40593			4.76286
															4.80326			4.8408
															4.16157			4.37366
															4.66956			4.09226
															3.52703			4.35263
															5.49195			4.46394
															4.16525			4.49671
															4.24415			5.03437
															5.12887			5.0753
															5.03936			2.90398
															4.53257			3.28293
															4.94483			4.22329
															5.27266			4.69091
															4.76327			5.2632
															4.65299			5.71583
															4.46674			4.36906
															5.22206			4.46205
															5.21548			5.2911
															4.23068			4.36861
															4.08901			4.09179
															4.65522			4.70828
															5.33176			4.42747
															3.152			4.2161
															4.77467			4.87617
															4.03734			5.02973
															4.64699			4.48291
															4.25817			5.82542
															4.87035			5.19798
															3.95023			4.3835
															3.60141			5.06174
															4.27932			5.02909
															4.97601			4.13151
															4.94936			3.13336
															4.50079			5.66258
															3.69213			4.67101
															3.73293			4.68966
															4.15405			4.73718
															4.12759			4.75647
															4.59676			4.76072
															4.63922			4.79131
															3.86573			5.15223
															4.91316			4.10367
															4.84401			4.53904
															4.22971			4.87339
															4.34828			4.343
															4.26871			5.3371
															4.71141			4.00427
															3.96558			5.01599
															4.02751			4.01085
															5.12517			4.13642
															4.31843			4.796
															5.22606			3.8972
															4.02217			4.64213
															4.4627			4.98545
															4.23716			4.72052
															3.8264
															4.27283
															4.76081
															4.32776
															4.74506
															5.25225
															4.02663
															4.83304
															4.02518
															4.44048
															4.51337
															5.43912
															4.73446
															4.06746
															4.02114
															4.31366
															3.69728
															4.77097
															4.88264
															3.74147
															4.87307
															4.66893
															5.24473
															4.62774
															4.62296
															5.50948
															5.61161
															4.63308
															5.41152
															4.77376
															5.12726
															3.95227
															4.65744
															4.59971
															4.87496
															3.44716
															4.18931
															4.05109
															3.99129
															3.96036
															4.84246
															4.24154
															4.64346
															3.50197
															4.90243
															5.06433
															5.17662
															4.60124
															5.29591
															4.83096
															4.08064
															3.79148
															4.63207
															4.43641
															5.15786
															4.33125
															5.60227
															3.80672
															5.32958
															3.67657
															4.18888
															5.67156
															4.12882
															5.04566
															4.49008
															5.08508
															4.68512
															4.57904
															4.1639
															3.86134
															5.16354
															4.75644
															4.77248
															5.14575
															3.76483
															4.14924
															4.91532
															4.99612
															4.21489
															3.70515
															4.8503
															6.12979
															4.8688
															5.04193
															4.01697
															4.60944
															4.82984
															4.56854
															4.62981
															4.10253
															4.28944
															5.43916
															4.2937
															4.47944
															4.9283
															4.48295
															3.21283
															3.70464
															4.36598
															4.76236
															3.63114
															4.85968
															4.10245
															5.583
															4.65716
															4.40561
															4.38383
															4.87788
															4.00072
															4.66102
															4.63904
															4.67886
															3.98783
															5.38333
															3.87275
															4.02035
															4.76313
															4.12162
															4.09518
															4.23569
															4.32339
															4.51716
															4.0978
															5.37124
															4.24212
															4.12986
															4.929
															3.89269
															4.55202
															4.52815
															5.79635
															4.69324
															4.27187
															5.13557
															3.96474
															4.34969
															4.25097
															4.5222
															4.48597
															4.77361
															4.58291
															4.13336
															4.15505
															3.56742
															4.73351
															4.23462
															4.78708
															5.3418
															4.82849
															3.91139
															4.39157
															5.84118
															4.74544
															5.42902
															4.44122
															5.02608
															4.95213
															4.23807
															4.62394
															4.17422
															5.08163
															4.49772
															4.69898
															4.31883
															3.94755
															4.21025
															4.66152
															4.20211
															4.98938
															3.79161
															4.9866
															3.90695
															4.68136
															4.31207
															4.20259
															5.06201
															4.88768
															4.95853
															4.82883
															4.59663
															4.84858
															5.1295
															3.58516
															4.81936
															5.07282
															3.52073
															4.67862
															4.80631
															4.89121
															4.11831
															4.7653
															4.26525
															4.7015
															4.84909
															4.74468
															3.80817
															4.72882
															4.41891
															4.95588
															4.4034
															4.78437
															5.22402
															4.37332
															4.28541
															5.26443
															3.57154
															4.93741
															4.40228
															3.7067

## Sheet: Supplementary Fig. 2
Fig.s2a																											Fig.s2f
A549	EV	EV	EV	USP12	USP12	USP12		H1944	EV	EV	EV	USP12	USP12	USP12													No. of clone	USP12	CXCL1	CCL2
IL8	0.94559	1.011	1.04604	0.264206	0.35969	0.506138		IL8	1.03424	1.04206	0.927872	0.261736	0.219969	0.221362													LLC	0.00673964	0.0043589	0
CXCL1	1.04833	1.0468	0.911248	0.647768	0.318336	0.338599		CXCL1	0.934841	1.05548	1.01347	0.679183	0.660305	0.683862													191001	0.133301	2.70419	-0.90399
CXCL2	0.971587	1.03224	0.997097	0.364391	0.342862	0.360662		CXCL2	1.03349	1.06813	0.905876	0.661705	0.504013	0.655158													191002	0.50418	0.831793	-2.71646
CCL2	1.01732	1.01948	0.964193	0.540446	0.33961	0.489647		CCL5	1.25549	0.9365	0.85051	0.385948	0.593448	0.45618													191003	-0.528857	0.753876	-1.84183
CCL5	0.909695	1.04276	1.05419	0.193057	0.106824	0.318																					191004	0.108821	0.565232	-1.34061
																											191005	0.2452	1.68544	-1.52085
																											191006	1.24002	0.131138	1.5346
																											191008	0.884953	0.351846	1.2095
																											191009	1.52531	0.409925	-4.04249
Fig.s2b							Fig.s2c																				191010	1.17613	0.877275	-2.2612
Ccl2	889-DTC						CXCL8	H358				CXCL8	H1944														191011	0.474963	-0.362555	0.425171
	shCON	shUSP12-1	shUSP12-2					shCON	shUSP12-1	shUSP12-2			shCON	shUSP12-1	shUSP12-2												191012	1.21296	-0.56864	-5.86074
	53.3584	108.459	113.88					311.406	484.593	522.844			113.708	181.812	162.39												191013	1.63362	-0.449104	-6.00545
	53.8686	109.097	114.773					305.469	480.607	524.201			113.114	176.13	170.278												191014	1.85267	1.36496	-2.66814
	53.9961	107.758	115.474					249.125	387.675	418.275			90.9664	145.45	129.912												191015	2.33863	0.693116	-5.37051
	50.6161	103.166	112.732					244.375	384.486	419.36			90.4915	140.904	136.222												191016	0.743488	0.0019624	2.81161
																											191017	0.679057	-0.192816	-4.85239
																											191018	1.28058	0.50424	-0.249563
																											191020	1.11276	0.49587	-3.29378
Fig.s2d						Fig.s2e																					191021	0.427702	-0.0490496	0.806257
	LLC					CCL2			CXCL1			CXCL2															191022	1.53969	-1.31536	-2.5646
Cxcl1	EV	USP12	C48S			EV	USP12	C48S	EV	USP12	C48S	EV	USP12	C48S													191023	0.801568	-0.495677	1.76921
	1213.72	878.648	1244.61			1.00022	0.67598	1.42402	1.01156	0.773042	2.21034	0.999906	0.174126	1.08678													191024	1.67607	-0.98411	-2.64071
	1198.9	883.343	1327.39			2.38768	0.697448	0.326692	2.21066	0.834619	0.250815	0.351538	0.19251	0.0668062													191025	1.19463	-0.442729	-4.4731
	1214.96	879.389	1240.91			0.40553	0.284454	0.559001	0.316433	0.283178	0.338983	0.11193	0.113642	0.118938													191026	1.77773	-0.426616	5.61322
	1127.67	830.914	1330.61			0.843941	0.293583	0.467959	0.670233	0.245439	0.286944	0.409436	0.133	0.0884641													191027	0.998378	0.861073	-3.78892
						0.878559	0.375759	0.779492	0.973663	0.502576	1.39736	0.21753	0.323428	0.321392													191028	0.568661	1.09929	-3.70652
						0.944131	0.39992	1.05382	1.53339	0.540249	0.840213	1.61982	0.300511	0.456094													191029	1.56632	-1.06281	-5.16701
						1.34718	0.559482	1.06828	1.0945	0.127231	1.11293	0.673746	0.0601696	1.38063													191030	1.652	-0.508993	0.353753
						1.31411	0.519266	2.48775	5.19926	0.11489	1.67939	0.831188	0.0523234	1.23727													191031	1.83692	-1.23209	-6.92343
																											191032	2.05559	-0.0658448	-5.78803
																											191033	0.946388	-0.781813	1.64415
Fig.s2g																											191034	2.21454	1.08943	-4.05077
LLC in C57BL/6																											191035	2.20104	0.9334	-5.5755
days	EV	EV	EV	EV	EV	USP12	USP12	USP12	USP12	USP12	C48S	C48S	C48S	C48S	C48S												191039	1.90523	0.33592	-5.11028
0	0	0	0	0	0	0	0	0	0	0	0	0	0	0	0												191040	1.01598	1.24225	-0.330545
3	0.004	0	0.004	0	0.0005	0.0005	0.0005	0.0005	0	0	0.0005	0.0005	0.004	0	0												191041	1.03908	1.84225	-0.791153
5	0.004	0.004	0	0.004	0.004	0.0005	0.0005	0	0.0005	0.0005	0.0005	0	0.0005	0.004	0.0005												191042	1.06133	2.08513	3.1504
7	0.0005	0.004	0.004	0	0.004	0.0005	0.0005	0	0.0005	0	0.0005	0.004	0.004	0.0005	0.004												191043	0.270176	4.85172	0.369534
10	0.0135	0.0005	0.032	0.004	0.0135	0	0	0	0.0005	0.0005	0.056	0.032	0.0315	0.04	0.048												191046	1.50411	2.15172	-2.91885
11	0.04	0.0005	0.04	0.006	0.0875	0	0	0	0.004	0	0.125	0.064	0.048	0.04	0.048												191048	1.64841	0.308679	-4.83383
13	0.006	0.162	0.0225	0.018	0.075	0	0	0	0	0.004	0.0875	0.144	0.108	0.294	0.15												191051	1.18456	1.97496	-2.01209
15	0.216	0.032	0.04	0.144	0.075	0	0	0	0	0.006	0.144	0.216	0.144	0.2695	0.196												191056	2.24077	-0.785939	-6.17629
17	0.0625	0.2695	0.245	0.85	0.075	0	0	0	0	0.04	0.486	0.3185	0.32	0.294	0.1715												191057	1.56618	0.0708006	-5.48001
																											191058	1.31343	-1.7078	-6.55272
LLC in NDG																											191059	2.32478	-2.34879	-6.52354
days	EV	EV	EV	EV	EV	EV	EV	USP12	USP12	USP12	USP12	USP12	USP12	C48S	C48S	C48S	C48S	C48S	C48S	C48S	C48S						191060	2.39324	-0.0494262	-6.30866
0	0	0	0	0	0	0	0	0	0	0	0	0	0	0	0	0	0	0	0	0	0						191061	1.04221	-0.703602	-6.45714
11	0.04	0.006	0.048	0.048	0.075	0	0	0.004	0.0135	0.018	0.008	0	0	0.018	0.006	0.004	0.0225	0.04	0	0	0						191062	2.82885	-2.01704	-5.85589
12	0.018	0.256	0.0135	0.162	0.196	0.144	0	0.006	0.018	0.006	0.075	0.0135	0.0625	0.0225	0.126	0.0135	0.004	0.04	0.075	0.018	0						191063	2.6667	-1.97268	-7.36547
13	0.245	0.3645	0.55	0.245	0.5	0.18	0.0005	0.3645	0.196	0.108	0.162	0.075	0.162	0.144	0.0875	0.075	0.196	0.2205	0.216	0.1715	0.108						191064	2.56305	-2.1222	-6.38396
14	0.3185	0.5	0.125	0.55	0.144	0.32	0	0.405	0.162	0.2205	0.075	0.288	0.245	0.3185	0.48	0.1125	0.18	0.1	0.2205	0.288	0.288						192001	0.838817	0.348279	-1.69385
15	0.65	0.55	0.245	0.5	0.32	0.075	0.3185	0.405	0.32	0.288	0.2205	0.245	0.352	0.32	0.245	0.5	0.126	0.162	0.1	0.288	0.405						192002	-0.0561001	1.99877	-0.908659
16	0.55	0.6655	0.294	0.726	0.2205	0.2205	0.126	0.32	0.847	0.55	0.32	0.288	0.18	0.405	0.288	0.245	0.486	0.196	0.126	0.384	0.352						192003	0.764483	-0.237056	0.238576
17	0.7	0.864	0.416	0.352	0.075	0.567	0.5265	0.32	0.18	0.196	0.405	0.405	0.7	0.32	0.405	0.567	0.486	0.245	0.3645	0.405	0.2205						192004	1.07489	0.755515	0.912714
18	0.7	0.288	1.47	0.48	0.55	0.65	0.8	0.32	0.864	0.7	0.4455	0.384	0.6	0.7	0.75	0.6	0.65	0.486	0.294	0.65	0.2695						192005	0.0469245	2.95981	-1.42761
19	1.152	1.352	0.648	1.183	0.576	0.65	0.32	0.726	0.3645	0.6	0.7865	0.5265	0.85	0.7	0.416	0.6	0.5265	2.43	0.6	0.384	0.726						192006	0.37991	1.66312	-1.43755
20	0.968	0.196	0.9075	1.2675	0.48	1.183	1.152	0.416	0.8	0.405	0.847	0.486	1.008	1.008	0.726	1.0985	0.6075	0.729	0.416	0.65	0.567						192007	0.8319	2.36235	-1.45734
																											192008	0.532532	-0.160078	0.148734
																											192009	0.398566	-0.0645041	-3.34285
																											192010	0.0610677	0.174693	-1.49529
																											192011	0.45737	0.0177753	-4.5244
Fig.s2h																											192012	0.391963	-0.259	-3.05656
889-S1 in C57BL/6																											192013	0.329045	2.73462	-7.20099
days	EV	EV	EV	EV	EV	EV	EV	EV	USP12	USP12	USP12	USP12	USP12	USP12	USP12	USP12	C48S	C48S	C48S	C48S	C48S	C48S	C48S	C48S			192014	1.08662	1.70693	-8.55671
0	0	0	0	0	0	0	0	0	0	0	0	0	0	0	0	0	0	0	0	0	0	0	0	0			192015	1.11131	0.540975	-5.63401
11	0.0005	0.0135	0	0.006	0	0.0005	0.0005	0.0225	0	0	0	0	0.004	0	0	0	0	0	0.0135	0	0	0.004	0.0135	0.004			192016	0.565959	5.68812	0.892003
21	0.075	0.0625	0.075	0.032	0.0225	0.0005	0.006	0.0005	0.04	0.018	0.018	0.018	0	0	0	0	0	0.004	0	0.0135	0.006	0.0135	0.0135	0.004			192017	0.46118	0.67942	-1.72033
28	0.256	0.144	0.0135	0.1125	0.0135	0.0625	0.162	0.245	0.032	0.048	0.032	0.0625	0.032	0	0	0	0.1125	0.075	0.0875	0.126	0.126	0.144	0.196	0.075			192018	0.408857	2.30011	-0.501946
33	0.294	0.6	0.0135	0.75	0.352	0.162	0.32	0.2205	0.196	0.126	0.018	0.196	0	0	0	0	0.352	0.2205	0.21125	0.245	0.2695	0.352	0.405	0.0875			192019	0.430785	2.69549	-2.14291
38	0.7865	0.384	0.365625	0.21125	0.7	0.7	0.105875	0.567	0.486	0.384	0.245	0.075	0.486	0	0	0	0.567	0.144	0.5265	0.968	0.648	0.3185	0.486	0.7			192020	1.14636	1.16581	-0.760557
																											192021	0.707256	1.96932	0.401881
889-S1 in NDG																											192022	0.708607	2.71779	0.484778
days	EV	EV	EV	EV	EV	EV	EV	EV	USP12	USP12	USP12	USP12	USP12	USP12	USP12	USP12	C48S	C48S	C48S	C48S	C48S	C48S	C48S	C48S			192023	0.604727	2.83735	-2.48001
0	0	0	0	0	0	0	0	0	0	0	0	0	0	0	0	0	0	0	0	0	0	0	0	0			192024	0.568458	3.97899	-0.293202
6	0.0005	0.0005	0.0005	0.006	0.0005	0.0135	0.0005	0.0005	0.0005	0.0005	0.0005	0.0005	0.0005	0.0005	0.0005	0.0005	0.0005	0.0005	0.004	0.0005	0.0005	0.0005	0.0005	0.0005			192025	1.02267	-0.0534816	-0.303902
8	0.0225	0.04	0.0135	0.0625	0.032	0.0625	0.075	0.04	0.0625	0.0625	0	0	0.004	0.04	0.032	0.032	0.032	0	0.006	0.0135	0.018	0.008	0.018	0.0135			192026	0.772747	-0.478556	-3.51433
10	0.126	0.09075	0.075	0.0875	0.126	0.144	0.075	0.162	0	0.2205	0.108	0.008	0.04	0.018	0.126	0.126	0.04	0.075	0.032	0.04	0.0625	0.1715	0.04	0.196			192028	1.26303	0.438135	-4.18893
11	0.2205	0.245	0.196	0.245	0.2205	0.1125	0.0875	0.162	0.2205	0.3645	0.405	0.2205	0.256	0.256	0.196	0.126	0.144	0.125	0.162	0.352	0.162	0.245	0.075	0.256			192029	1.19719	0.290404	-3.46864
12	0.18	0.245	0.352	0.4455	0.245	0.2205	0.2205	0.126	0.352	0.196	0.2695	0.32	0.32	0.405	0.144	0.2205	0.2205	0.32	0.32	0.384	0.245	0.48	0.405	0.288			192030	0.753443	-0.698132	-3.26471
13	0.352	0.416	0.65	0.7	0.352	0.352	0.4455	0.416	0.256	0.3645	0.3645	0.32	0.288	0.405	0.352	0.32	0.2205	0.448	0.32	0.405	0.567	0.5265	0.4455	0.4455			192031	0.962365	-0.174798	-3.4505
14	0.352	0.5265	0.4455	0.7	0.4455	0.7	0.6	0.4455	0.486	0.352	0.162	0.4455	0.32	0.4455	0.65	0.65	0.343	0.726	0.352	0.7	0.384	0.5265	0.567	0.448			192032	0.920458	0.39662	-0.33226
15	0.2695	0.9075	0.75	0.8	1.152	0.7865	0.6	0.65	0.65	0.32	0.486	0.605	0.6	0.6	0.405	0.6	0.416	0.7	0.3675	0.6655	0.416	0.75	0.9075	0.9075			192033	1.46846	0.0825866	0.46064
16	0.5265	0.384	0.7	0.847	0.936	1.08	0.65	0.7	0.6	0.968	0.55	0.352	0.65	0.7865	0.4455	0.55	1.0285	0.567	0.9075	0.65	0.75	0.6075	0.48	0.486			192034	1.15646	-0.607299	-1.25638
																											192035	1.68779	-0.733633	-1.52574
																											192036	1.93301	-1.04379	-25.3049
																											192037	1.07712	1.92581	-0.689173
																											192038	1.29437	-0.0428594	-3.27715
																											192039	0.542911	-0.427462	-1.05895
																											192041	-1.0444	1.95658	-6.64989

## Sheet: Supplementary Fig. 3
Fig.s3b						Fig.s3c						Fig.s3i								Fig.s3j
	A549						shCON	shUSP12-1	shUSP12-2			GSE31210	USP46		GSE10072	USP46				USP12		USP46
	EV	USP12	C48S			A549	1.03536	4.77501	3.1662				N	T		N	T			N	T	N	T
	1.03656	0.458663	0.957599				0.816807	3.06525	2.24474				9.13511	9.62281		6.25604	6.59826			5.61576	5.64776	2.92096	3.11282
	0.963441	0.436193	0.897324				1.25741	2.84123	3.26617				9.25445	9.19672		6.17824	5.83577			5.88048	4.66043	3.16765	2.66414
	1.05405	0.593422	0.914424				0.890416	2.0462	2.31207				9.05006	9.58548		6.07785	6.1295			5.79854	4.32961	3.3303	2.14989
	0.94595	0.563407	0.853267										9.60258	9.88933		5.79346	5.90892			5.67157	4.91316	3.78517	2.43017
													9.75938	9.08342		5.57695	5.93743			5.42322	3.8049	3.29808	2.76066
	889-DTC					H1944	1.1801	3.14317	2.43817				9.02237	9.31982		5.70122	5.87077			5.21316	4.40794	2.8146	2.51029
	EV	USP12	C48S				0.821626	2.27102	1.62477				9.22789	10.1015		5.52557	5.61375			5.15368	5.23267	2.75572	3.69579
	0.956594	0.699253	0.989657				1.17775	2.79972	4.29853				9.25444	8.92526		6.17797	5.5869			5.93719	5.25211	3.2712	3.7547
	1.03594	0.687834	0.971687				0.812675	1.79951	2.97317				8.8832	10.0363		5.3661	5.74641			6.14122	5.07179	3.46719	2.84822
	1.03236	0.669864	1.15508										9.46885	9.20322		6.05565	5.88205			6.28077	4.40523	3.45085	2.50739
	1.02473	0.727533	1.12363										8.86745	9.91423		6.29461	5.87958			5.68694	3.54973	3.3942	2.58302
						LLC	1.07026	1.94382	2.95302				9.38581	8.67648		5.68702	5.60617			5.81734	4.70277	3.53269	2.96574
							1.03413	1.84288	2.78928				9.18673	8.91265		5.57098	6.33828			6.03184	4.42409	3.19186	4.19102
							0.895606	1.93287	2.92981				8.91232	9.66477		5.59075	6.08083			5.6402	5.09611	3.14372	3.2562
													8.92265	10.6536		6.04703	6.4043			5.69761	4.93432	3.1089	3.08374
													8.89149	9.02356		5.75686	5.75414			5.26154	5.07301	3.61307	3.15468
													9.30849	8.75659		5.64349	5.69367			6.41548	4.54089	2.33412	2.0671
Fig.s3d													9.21453	9.72308		6.07863	5.82949			5.38865	4.71657	2.57864	3.68546
CHX(h)	EV	EV	EV	EV	USP12	USP12	USP12	USP12					9.55664	8.8218		5.92596	5.83053			5.74994	3.59719	3.46335	1.12643
0	1	1	1	1	1	1	1	1					9.29939	9.38184		6.2244	5.65525			5.89289	4.51177	3.32911	2.98939
3	0.785632	1.15045	0.989722	0.942035	1.08597	1.14534	0.992031	0.811806						9.81193		5.81803	5.87664			4.96956	4.86266	2.57271	3.11116
6	0.831044	0.921045	0.966844	0.730746	1.05971	0.993294	0.995307	0.677826						9.27497		5.96687	5.74621			5.16509	4.4546	2.45264	3.81582
9	0.738236	0.756166	0.870606	0.688857	0.942267	0.971659	1.051	0.754976						8.37425		5.74287	5.83724			6.03333	5.47623	3.33624	3.33606
12	0.599055	0.605848	0.876998	0.4849	0.930617	0.893098	0.973835	0.743385						9.21224		5.21552	5.82226			6.39635	4.83075	2.96008	3.46116
														10.0729		5.6504	5.94838			5.68563	4.96301	3.14056	3.81297
														8.64021		6.40612	5.61696			5.61047	5.50261	3.10855	3.40709
														9.40039		6.08431	6.08564			5.78232	5.33958	3.49146	3.34841
Fig.s3h														9.17153		6.02458	5.47063			5.80173	6.03467	2.99056	3.05413
siControl	siUSP46-1	siUSP46-2	siUSP46-3	siUSP12										8.70868		6.34375	6.69275			4.89326	5.10865	2.16611	3.18349
1.16931	0.172348	0.274907	0.150324	1.18041										9.3658		5.99289	5.92493			5.9982	4.49661	3.11693	2.76686
0.922666	0.154285	0.232466	0.179727	1.05246										9.32543		6.16653	5.71444			6.32142	4.84343	2.37866	2.95847
0.895657	0.157812	0.232157	0.168428	0.992468										8.47779		5.58041	5.63062			5.58882	4.43946	2.51973	3.02205
														9.10804		5.78228	5.72223			5.21398	5.30889	2.49472	3.52661
														8.92538		5.65687	5.87092			5.8765	4.89874	2.66237	3.66236
														8.39076		5.57567	6.31801			6.02	6.17296	3.38499	4.16678
														9.11673		5.67302	6.23315			5.91686	4.11968	3.21601	2.5354
														9.12911		6.03461	6.22045			4.54807	4.31339	2.46842	2.78919
														9.13077		6.0967	6.61833			5.81453	4.84258	3.1989	3.53391
														9.66867		5.46575	5.5901			5.32397	5.37026	2.99036	3.07515
														9.47683		6.09826	5.76635			5.64125	5.51101	3.40623	6.05546
														8.564		5.32863	5.52679			5.49541	4.93093	2.67699	2.9675
														9.90256		5.47318	5.52368			5.52484	4.91204	3.10541	2.67396
														8.13431		5.61873	5.78342			5.53619	6.0912	3.29009	4.26602
														9.74293		5.65161	5.63778			5.78968	4.67619	3.25375	2.71667
														8.60831		5.90694	5.69157			5.17077	4.19676	2.75007	3.18959
														8.29331		5.60757	5.96102			4.82253	3.88708	2.60096	4.03241
														9.07699		5.54666	6.12883			5.15433	4.27188	2.69982	2.56111
														8.90901		5.73417	6.21602			5.1435	4.22796	2.53395	3.38724
														9.3124		5.59964	6.153			4.9902	4.64483	2.54467	2.73125
														10.9331			6.03392			5.03766	4.70816	2.70245	2.66268
														9.1029			5.9346			5.07331	5.1678	2.63971	3.05532
														8.94599			5.53365			5.12761	5.28112	2.8747	2.80525
														9.57746			5.80111			5.68796	4.51635	3.11989	2.94481
														9.05721			5.75238			5.81922	3.60042	2.93823	1.95384
														9.18788			5.81362			5.78149	4.52446	3.15755	2.90857
														9.25386			5.93904			5.89545	4.60114	3.21336	2.89879
														8.88922			5.58788			5.58833	4.92799	2.85645	3.24359
														9.79963			5.38704			5.6131	5.08187	3.2028	3.22633
														8.69651						5.96356	4.96397	2.94452	3.06648
														9.07054							4.51631		3.68688
														9.06077							6.0046		2.86227
														9.69516							5.67711		2.9376
														9.14945							4.72725		2.79408
														9.58235							4.86375		3.14503
														8.92847							4.18551		2.38912
														8.62574							4.53925		3.07977
														9.46527							3.57038		2.06834
														9.41078							5.13673		2.73225
														9.45551							5.30187		1.86907
														9.09528							5.09199		2.60261
														9.14591							4.76455		3.04178
														9.47498							5.16116		3.20798
														8.74101							4.67086		3.22611
														9.25317							5.1706		3.62106
														9.03924							4.69282		3.18155
														10.3459							4.41772		2.77077
														9.53221							5.63962		3.53629
														9.66889							5.14885		3.03552
														9.8889							4.21011		2.59975
														8.98055							5.37062		3.17811
														9.80295							4.85082		3.22622
														8.97941							5.35488		1.81716
														9.52974							4.6009		2.66618
														9.22693							4.31594		2.53948
														9.84053							4.13604		2.55783
														8.68978							4.19952		2.42109
														9.53722							5.24029		3.8434
														8.77127							4.51363		2.87052
														8.78555							4.98855		3.25232
														8.98404							4.69101		2.77556
														8.96708							4.55263		2.63325
														8.82229							5.30485		4.24666
														9.92072							4.91928		2.88418
														9.57382							4.98179		2.96201
														8.99009							4.12601		2.33656
														8.95836							4.84059		2.5703
														8.51726							5.19568		2.99255
														9.15724							5.31172		3.89454
														9.78452							5.19238		2.88517
														9.51348							4.83448		3.50499
														8.49945							4.9971		3.249
														9.4341							5.34592		2.75956
														9.04232							5.44758		2.93632
														8.56455							5.70476		3.67966
														9.13676							5.12772		2.28512
														8.22387							3.9409		2.26333
														8.75639							5.18647		3.6553
														9.37531							4.40381		3.02325
														8.82952							4.93149		3.08137
														8.11303							3.70087		2.45623
														9.03173							5.73366		3.46016
														9.39388							4.34841		3.02308
														9.45624							5.21886		2.4858
														8.71298							4.46283		2.54351
														9.16035							4.0311		2.2382
														8.89194							5.40302		2.64596
														8.81022							4.63872		2.71637
														8.58221							4.15421		2.55709
														8.57423							6.18876		4.25251
														8.72164							5.63642		3.24583
														9.20357							4.74359		2.88392
														9.54714							4.06596		2.63945
														9.42068							4.88281		3.74436
														8.68048							4.59824		2.95437
														8.9492							4.82731		3.02078
														9.20891							4.98213		3.42379
														9.1361							4.46724		2.96044
														9.11042							4.52918		2.79137
														8.8663							4.24787		3.0417
														8.83528							4.68611		2.64329
														8.52643							4.85276		2.84341
														9.09206							5.32777		2.97172
														8.55005							4.8317		2.6301
														9.45091							4.48626		2.48611
														8.69381							4.62395		3.29052
														8.75665							5.37292		3.11207
														9.28574							5.15804		4.27662
														8.93484							4.84523		2.7317
														9.2428							3.69933		2.06999
														8.30052							4.93819		3.73429
														8.77805							4.71546		3.1194
														9.40272							4.01307		3.75968
														8.79693							6.04531		3.41266
														9.69245							5.61619		2.12921
														8.7041							5.63381		4.52472
														8.47653							3.72139		2.31507
														9.73279							5.38105		3.84718
														9.22521							5.53401		3.90073
														8.80598							3.51728		2.39073
														8.97464							4.45741		3.13054
														8.2969							5.19938		2.92261
														9.6223							5.06799		2.67186
														8.9966							5.23649		3.47525
														9.45742							4.40197		2.73038
														8.66438							4.56249		2.4232
														9.42755							4.73034		4.08139
														9.21715							4.42103		2.84754
														8.81522							4.8452		2.43746
														9.07005							4.82342		2.53759
														9.37829							3.98459		2.49666
														8.58316							4.68995		2.89458
														9.07874							4.89125		3.1241
														8.69441							5.49205		3.23309
														8.22156							5.67204		3.00989
														9.42772							5.64046		3.10627
														9.3426							5.39383		3.16227
														9.12346							4.93748		3.77305
														9.07987							3.93998		3.51134
														9.25631							4.62719		2.62181
														9.39368							5.09367		3.51268
														9.03042							4.55454		2.75654
														9.20193							4.6145		3.46599
														8.96046							4.54592		2.59074
														9.33869							4.78266		2.92972
														9.12223							4.94293		4.8206
														8.66753							4.55013		3.05459
														9.28502							5.63286		3.38158
														9.12844							5.26154		3.40647
														9.67192							3.99952		2.74306
														9.41993							5.14787		2.9364
														8.95095							4.45904		2.33684
														9.10976							5.10937		2.77682
														9.25989							4.32309		3.9635
														8.5562							4.64276		2.60135
														9.23864							4.59867		4.06629
														9.31735							4.40297		3.01105
														8.63896							3.8822		1.93389
														9.40769							4.43492		2.96289
														9.46109							4.63811		2.44841
														9.69629							4.80633		4.00079
														9.16827							3.79999		2.77052
														9.74742							4.4204		2.63771
														9.62465							5.21864		3.48696
														8.9492							4.95093		3.44261
														9.14252							4.75667		3.05085
														9.03987							4.09753		2.88199
														8.82374							3.91881		2.15018
														8.65371							4.55139		2.92667
														8.62163							4.88181		2.80746
														9.07524							3.45064		1.51845
														9.09511							5.64527		3.21565
														9.23987							4.77285		2.94574
														9.39656							4.09137		2.32355
														9.18048							5.08192		3.17847
														8.55633							4.17214		2.92357
														8.68042							4.88081		2.02888
														8.99683							4.76996		2.83474
														9.07481							3.97356		1.9383
														9.70335							4.64787		3.89904
														9.13683							5.38363		2.59571
														9.0081							4.76632		3.39253
														9.23369							4.84976		3.2928
														8.63108							5.54122		3.36089
														9.00492							5.27009		3.32354
														9.20353							5.05947		2.23986
														9.29369							4.17142		2.6743
														9.07661							4.79476		2.46423
														8.69813							4.78528		3.44858
														9.01419							4.19433		2.50497
														9.78905							4.74234		2.84177
														9.038							4.35298		2.96529
														9.06285							5.12238		4.04214
														8.43306							5.22237		2.80233
														9.46242							4.21846		2.58254
														9.39238							4.68015		2.89737
														9.63549							4.52228		2.97506
																					5.01296		3.34725
																					4.16495		2.44218
																					5.24066		3.27868
																					4.61474		2.24065
																					4.37366		2.64259
																					4.31817		3.05787
																					3.82058		2.6008
																					4.79487		3.00561
																					5.45489		2.85878
																					4.34377		3.39878
																					5.27959		3.17399
																					4.94016		3.68729
																					4.72524		3.84114
																					4.81737		3.30839
																					4.74568		2.66663
																					5.27278		2.93634
																					3.81202		2.10235
																					4.48085		3.74698
																					4.66192		2.42343
																					4.35763		4.64435
																					5.03439		2.07296
																					5.48354		3.67077
																					4.79112		2.88502
																					4.91105		3.09758
																					5.60993		3.23532
																					3.92159		2.12903
																					4.34933		3.26489
																					4.1192		2.03606
																					4.56702		3.7443
																					4.98528		2.7088
																					4.42663		2.84488
																					3.662		3.0215
																					6.7516		5.1564
																					5.22761		3.17776
																					3.20927		1.73224
																					4.62343		3.08155
																					5.30588		3.41535
																					4.24753		3.85672
																					5.84472		4.2297
																					6.74703		3.73656
																					4.3049		2.22093
																					5.16413		2.7276
																					5.32281		3.25351
																					4.84087		2.61952
																					4.41959		2.34045
																					4.08896		2.87481
																					4.51405		2.67585
																					4.73425		2.8064
																					4.84546		4.44236
																					5.29557		4.64124
																					3.97057		2.63549
																					2.36085		1.80934
																					5.13834		3.62527
																					4.22438		2.13582
																					4.59938		2.17605
																					4.27328		2.38676
																					4.7484		3.74242
																					5.09587		2.81546
																					4.99645		2.90753
																					4.31467		2.59397
																					4.26346		2.71861
																					4.07981		2.87503
																					3.71973		1.68147
																					5.5653		3.95167
																					3.88088		3.71962
																					4.40255		2.41943
																					4.71731		3.12769
																					4.96291		3.25124
																					4.74857		2.8407
																					5.18136		2.86466
																					4.3233		3.03233
																					3.84554		2.66011
																					4.60554		3.98871
																					4.21496		2.58793
																					4.39216		3.0585
																					4.23005		3.51518
																					4.94531		2.85932
																					5.7152		3.33861
																					4.96671		2.94925
																					5.80178		3.98587
																					4.53641		2.79696
																					4.15436		2.35191
																					3.49956		2.30113
																					4.75285		3.30055
																					4.15323		2.22347
																					5.19914		2.42181
																					5.49038		3.61722
																					3.13822		1.83071
																					5.078		2.22604
																					4.65976		3.09786
																					4.22056		2.62694
																					4.16478		2.37868
																					5.08312		3.21207
																					4.57456		2.54485
																					5.43824		3.95861
																					4.58257		4.62357
																					3.50194		2.51365
																					5.63222		3.79215
																					4.47272		2.64742
																					3.60386		1.84692
																					4.62667		3.37189
																					4.55789		3.82752
																					5.10192		2.81453
																					5.19861		2.83176
																					4.0222		2.95536
																					5.05709		2.82269
																					3.58725		2.14122
																					4.62713		2.72121
																					5.02715		3.22615
																					4.89294		3.02273
																					3.43785		1.95615
																					4.2016		2.69621
																					4.63274		2.89881
																					4.99955		3.38283
																					5.19737		3.27952
																					4.60065		3.1644
																					5.83806		4.61521
																					4.76286		2.25323
																					4.8408		2.40985
																					4.78964		3.20569
																					4.80679		3.08848
																					3.92019		2.83283
																					5.16955		3.24438
																					3.51416		2.5627
																					4.37366		4.36391
																					5.59822		3.04754
																					4.30775		2.75243
																					4.10652		2.57284
																					4.89229		3.42473
																					5.58813		3.18011
																					4.44783		2.81192
																					4.70956		3.13427
																					6.31044		3.7811
																					3.95644		2.29417
																					4.95653		2.9888
																					4.58799		2.71285
																					4.41372		2.63368
																					4.55937		3.88567
																					4.09226		2.88246
																					4.35263		3.18125
																					4.46394		2.25675
																					4.49671		2.89112
																					5.03437		2.81267
																					4.78372		2.93648
																					4.18989		2.85991
																					5.14761		3.18454
																					4.87531		2.7889
																					5.0753		3.10832
																					3.8544		3.64568
																					4.89513		4.32661
																					2.90398		2.21272
																					5.04671		2.66023
																					4.5756		2.59976
																					4.75325		2.72462
																					3.28293		1.9515
																					4.73062		3.44623
																					4.32993		3.45711
																					4.22329		2.73255
																					5.1191		2.36421
																					4.69091		2.69169
																					5.42441		3.67243
																					5.2632		4.29587
																					3.94893		2.89812
																					3.81289		3.18732
																					5.23587		4.26053
																					5.71583		3.80847
																					4.47486		2.35844
																					4.87424		3.02884
																					4.44804		2.29505
																					4.89237		2.54864
																					4.36906		2.83637
																					4.46205		2.37176
																					5.2911		2.7674
																					4.68075		2.82941
																					4.36861		3.19579
																					5.25339		3.43661
																					3.92419		3.12567
																					5.2637		2.62628
																					4.09179		3.04205
																					4.70828		2.81838
																					5.16925		3.0747
																					4.42747		3.09117
																					5.17871		2.87728
																					5.37014		2.74722
																					4.54654		3.84619
																					3.84852		2.72859
																					4.2161		1.7789
																					4.87617		2.93015
																					3.96578		2.44223
																					5.65846		2.71398
																					4.74629		3.47058
																					5.19807		3.05817
																					4.14226		3.10303
																					5.02973		3.17447
																					5.04703		2.91311
																					5.466		3.47213
																					4.48291		3.04459
																					4.52369		3.67045
																					5.82542		3.77942
																					4.88213		2.50163
																					3.99994		1.68035
																					5.08721		2.89039
																					3.75886		2.16085
																					4.63143		3.31084
																					5.19798		3.70134
																					4.3835		3.65433
																					4.3486		2.32834
																					4.65293		2.92721
																					4.60407		3.90824
																					4.47873		2.56012
																					4.162		3.37094
																					4.84017		2.94853
																					3.90469		1.9859
																					5.06174		2.64902
																					4.05193		2.32982
																					3.70365		1.69551
																					4.93651		2.59167
																					5.40459		2.94265
																					4.38231		2.83757
																					6.09598		3.27004
																					4.27898		2.56925
																					5.67839		4.57679
																					4.42309		2.54541
																					4.29828		2.30862
																					4.97177		3.08063
																					5.2138		2.90202
																					4.51826		3.67836
																					4.39866		2.67169
																					5.23893		3.00506
																					5.02909		2.88826
																					5.21021		2.76235
																					4.07302		3.07222
																					4.13151		2.40256
																					3.13336		2.55351
																					4.94774		3.34583
																					5.66258		3.0365
																					4.55852		2.73683
																					5.14745		2.62127
																					4.44222		3.0697
																					5.10912		2.86473
																					4.62181		2.8725
																					4.27979		4.17247
																					4.67101		2.66098
																					4.68966		2.68613
																					4.99695		3.18455
																					5.41356		3.71551
																					4.91769		3.88249
																					4.73718		2.26312
																					5.02055		3.20949
																					4.75647		2.6789
																					5.1161		3.43893
																					4.76072		2.82945
																					4.7521		2.53349
																					4.79131		2.9218
																					5.15223		3.27011
																					4.98195		3.62591
																					3.37588		3.28881
																					5.17959		2.573
																					5.50093		3.09766
																					4.10367		2.54434
																					4.46986		3.25357
																					4.53904		2.74605
																					4.87339		2.89296
																					4.50156		2.10814
																					4.66096		3.12951
																					3.84182		2.1456
																					4.343		3.79045
																					4.16283		2.4126
																					4.83244		3.4721
																					5.02082		3.68931
																					5.0682		2.95747
																					5.16584		3.12814
																					5.3371		3.08354
																					4.00427		2.39901
																					4.98692		3.30352
																					3.99174		2.33693
																					5.41323		4.19747
																					5.61708		3.68962
																					5.27133		3.23287
																					4.83431		3.08285
																					5.01599		3.04897
																					4.01085		2.47175
																					4.44901		2.29856
																					5.07777		3.89749
																					5.19192		2.87487
																					4.90694		2.84597
																					4.53782		2.77963
																					3.60055		2.82944
																					4.13642		3.11852
																					4.64653		2.71369
																					4.64358		3.39375
																					4.796		3.20241
																					3.8972		3.16076
																					4.65771		3.43195
																					4.05339		1.38533
																					4.84668		2.47967
																					4.99161		3.07831
																					4.80483		2.46671
																					4.64213		2.81914
																					4.4915		2.41853
																					4.23731		2.38236
																					4.98545		3.25624
																					4.71423		3.09891
																					4.72052		2.58244
																					5.04782		2.03714
																					6.14472		3.00705
																					5.89257		3.56478

## Sheet: Supplementary Fig. 5
Fig.s5a			Fig.s5b			Fig.s5c			Fig.s5d			Fig.s5e
shCON	shUSP12		shCON	shUSP12		shCON	shUSP12		shCON	shUSP12		shCON	shUSP12
0.851	1.9305		39.8	46.4		8	5.9		2.9	7.1		0.1	0.1
0.5082	1.5631		38	33.7		5.1	1.3		6.7	8.7		0	0.2
1.2222	2.2865		29.8	35.6		4.4	0.7		4.2	7.2		0.2	0.1
1.0188	1.3795		33.3	32.4		1.2	1.6		3.7	4.4		1.5	2.8
0.9576	0.8228		30.3	29.9		3.3	5.9		5.7	4.1		1.4	1.9
1.536	2.1606		34.2	38.8		6.4	3.6		4.1	2.8		1.9	0.9
1.14075	0.81		42.9	53.5		5.5	4.1		3.5	1.8		1.1	0.7
0.59925	2.0805		24.4	56.9		3	2.8		4.1	2.4		1.2	0.4

[truncated: 2 more sheets: Supplementary Fig. 6, Supplementary Fig. 7]
